# Supplementary material for: Repeated subsamples during DNA extraction reveal increased diversity estimates in DNA metabarcoding of Malaise traps
Source: Ecol Evol. 2022 Nov 27;12(11):e9502. doi: 10.1002/ece3.9502 (PMC9702565; doi:10.1002/ece3.9502)
Supplement: Supplementary file 1 — Table S1 [file ECE3-12-e9502-s001.csv]

ID	Database ID	Identity	Kingdom	Phylum	Class	Order	Family	Genus	Species	Author	T11dl	T11ds	T11wl	T11ws	T12dl	T12ds	T12wl	T12ws	T13dl	T13ds	T13wl	T13ws	T14dl	T14ds	T14wl	T14ws	T15dl	T15ds	T15wl	T15ws	T15dl	T15ds	T15wl	T15ws	T17dl	T17ds	T17wl	T17ws	T18dl	T18ds	T18wl	T18ws	T19dl	T19ds	T19wl	T19ws	T21dl	T21ds	T21wl
otu1	KY832378	100	Metazoa	Arthropoda	Insecta	Diptera	Anthomyiidae	Delia	Delia platura	(Meigen, 1825)	19958	31155	20585	35219	18288	25014	15853	25832	21500	14930	21102	39911	15103	37518	17518	33419	20511	25423	20259	35558	25051	21275	21224	33353	21535	27255	20083	41895	19440	30958	21070	32985	23847	35770	22983	35937	4155	14235	5725
otu2	BIOUG15213-A07;GMGMA774-14	100	Metazoa	Arthropoda	Insecta	Diptera	Rhinophoridae	Rhinophora	Rhinophora lepida	(Meigen, 1824)	0	0	0	0	0	0	0	0	0	0	0	0	0	0	0	0	0	0	0	0	0	0	0	0	0	0	0	0	0	0	0	0	0	0	0	0	0	0	0
otu3	GBOL-223959780	100	Metazoa	Arthropoda	Insecta	Hemiptera	Cicadellidae	Eupteryx	Eupteryx urticae	(Fabricius, 1803)	0	0	0	0	0	0	0	0	0	0	0	0	0	0	0	0	0	0	0	0	0	0	0	0	0	0	0	0	0	0	0	0	0	0	0	0	303	28415	273
otu4	SDP713008-18	99.7	Metazoa	Arthropoda	Insecta	Hymenoptera	Apidae	Apis	Apis mellifera	Linnaeus, 1758	1952	0	2540	0	2434	0	1357	0	1271	0	2988	0	1434	0	2275	0	1431	0	1745	0	1743	3	2434	0	1045	0	2159	0	1453	0	2202	0	1155	0	1419	0	844	0	912
otu5	MT174542	100	Metazoa	Arthropoda	Insecta	Hymenoptera	Apidae	Bombus	Bombus terrestris	(Linnaeus, 1758)	1194	0	1553	0	1445	0	995	0	921	0	1843	0	982	0	1454	0	1009	0	1313	0	1192	4	1890	0	795	0	1512	0	1057	0	1478	0	742	0	1045	0	11175	0	11333
otu5	KX042882	100	Metazoa	Arthropoda	Insecta	Lepidoptera	Noctuidae	Phlogophora	Phlogophora meticulosa	(Linnaeus, 1758)	11532	0	10738	0	11571	0	8501	0	13452	0	12108	0	11315	0	9800	0	13279	0	11022	0	15591	0	11224	0	13524	0	10915	0	11920	0	11978	0	14851	0	12159	0	1880	4	2542
otu7	GMGMV2500-20	100	Metazoa	Arthropoda	Insecta	Hymenoptera	Vespidae	Vespula	Vespula vulgaris	(Linnaeus, 1758)	1250	0	1484	0	1395	0	1055	0	1157	0	1342	0	835	0	1255	0	1094	0	1222	0	1451	5	1271	0	1030	0	1442	0	1157	0	1483	0	1404	0	1480	0	0	0	0
otu8	SMNS_BS_000117	99.7	Metazoa	Arthropoda	Insecta	Diptera	Anthomyiidae	Botanophila	Botanophila fugax	(Meigen, 1825)	3558	2330	4015	2925	3545	2095	2822	2128	3525	1290	4080	2957	2880	3015	3425	2395	3547	1990	3595	2722	4592	1927	4051	2502	3503	2079	3887	3205	3551	2357	4245	2547	3532	2753	3943	2590	838	59	830
otu9	MN522055	100	Metazoa	Arthropoda	Insecta	Diptera	Syrphidae	Sphaerophoria	Sphaerophoria scripta	(Linnaeus, 1758)	507	0	585	0	528	0	448	0	548	0	702	0	525	0	591	0	505	0	589	0	789	0	775	0	555	0	522	0	543	0	550	0	709	0	747	0	435	205	558
otu10	ZFMK-TIS-2597085	100	Metazoa	Arthropoda	Insecta	Diptera	Polleniidae	Pollenia	Pollenia rudis	(Fabricius, 1794)	1288	0	1515	0	1144	0	922	0	1217	2	1310	0	984	0	1117	0	1274	0	1187	0	1550	5	1270	0	1222	0	1195	0	1299	0	1345	0	1353	0	1297	0	0	0	0
otu11	AGMPK002-18	99.7	Metazoa	Arthropoda	Insecta	Coleoptera	Coccinellidae	Harmonia	Harmonia axyridis	(Pallas, 1773)	744	0	909	0	701	0	574	0	558	0	818	0	475	0	783	0	571	0	575	0	795	0	999	0	515	0	783	0	553	0	892	0	581	0	809	0	3299	159	4150
otu12	GMGMI1217-14	100	Metazoa	Arthropoda	Insecta	Diptera	Empididae	Empis	NA	NA	1784	8050	1750	8052	1814	7005	1350	5439	1807	4117	1595	9012	1543	10308	1595	7895	1853	5954	1777	8075	2255	5138	1705	7575	1797	7151	1775	9238	1735	8331	1702	7522	1942	9177	1745	7859	35	57	21
otu13	JSDIQ453-10	100	Metazoa	Arthropoda	Insecta	Diptera	Fanniidae	Fannia	Fannia armata	(Meigen, 1825)	0	5383	0	5458	0	4773	0	4894	0	2857	0	7140	0	5875	0	5085	0	4581	0	5283	0	4004	0	5172	0	4855	0	7381	0	5780	0	5998	0	5543	0	5177	108	5418	135
otu14	GBMIN14538-13	100	Metazoa	Arthropoda	Insecta	Diptera	Tipulidae	Tipula	Tipula luna	Westhoff, 1879	13988	453	14799	417	12840	371	10847	317	14125	200	14005	445	11935	471	12032	400	14439	310	13455	384	17835	288	13519	420	14545	327	13554	455	13531	378	13784	407	15313	451	14735	383	0	0	0
otu15	OPPEC1575-17	95.2	Metazoa	Arthropoda	Insecta	Diptera	Chloropidae	Calamoncosis	NA	NA	0	594	0	795	0	589	0	538	0	353	0	793	0	801	0	709	0	518	0	743	0	453	0	594	0	505	0	855	0	702	0	753	0	829	0	728	10	1501	15
otu15	ZFMK-TIS-2002439	100	Metazoa	Arthropoda	Insecta	Diptera	Syrphidae	Volucella	Volucella bombylans	(Linnaeus, 1758)	0	0	0	0	0	0	0	0	0	0	0	0	0	0	0	0	0	0	0	0	0	0	0	0	0	0	0	0	0	0	0	0	0	0	0	0	4752	0	5221
otu17	ZFMK-TIS-2545853	100	Metazoa	Arthropoda	Insecta	Diptera	Xylomyidae	Solva	Solva marginata	(Meigen, 1820)	0	0	0	0	0	0	0	0	0	0	0	0	0	0	0	0	0	0	0	0	0	0	0	0	0	0	0	0	0	0	0	0	0	0	0	0	443	135	580
otu18	ZFMK-TIS-2552275	100	Metazoa	Arthropoda	Insecta	Diptera	Agromyzidae	Agromyza	Agromyza pseudoreptans	Nowakowski, 1957	0	0	0	0	0	0	0	0	0	0	0	0	0	0	0	0	0	0	0	0	0	0	0	0	0	0	0	0	0	0	0	0	0	0	0	0	75	13510	144
otu19	GBDP15371-15	100	Metazoa	Arthropoda	Insecta	Diptera	Calliphoridae	Lucilia	Lucilia ampullacea	Villeneuve, 1922	0	0	0	0	0	0	0	0	0	0	0	0	0	0	0	0	0	0	0	0	0	0	0	0	0	0	0	0	0	0	0	0	0	0	0	0	554	0	528
otu20	BIOUG15548-E03;GMGME132-14	100	Metazoa	Arthropoda	Insecta	Diptera	Muscidae	Phaonia	Phaonia valida	(Harris, 1780)	0	0	0	0	0	0	0	0	0	0	0	0	0	0	0	0	0	0	0	0	0	8	0	0	0	0	0	0	0	0	0	0	0	0	0	0	0	0	0
otu21	ZFMK-TIS-2589558	100	Metazoa	Arthropoda	Insecta	Diptera	Syrphidae	Episyrphus	Episyrphus balteatus	(De Geer, 1775)	0	0	0	0	0	0	0	0	0	0	0	0	0	0	0	0	0	0	0	0	0	0	0	0	0	0	0	0	0	0	0	0	0	0	0	0	553	0	831
otu22	MN141589	100	Metazoa	Arthropoda	Insecta	Lepidoptera	Nymphalidae	Vanessa	Vanessa atalanta	(Linnaeus, 1758)	0	0	0	0	0	0	0	0	0	0	0	0	0	0	0	0	0	0	0	0	0	3	0	0	0	0	0	0	0	0	0	0	0	0	0	0	0	0	0
otu23	LEFIJ554-10	100	Metazoa	Arthropoda	Insecta	Lepidoptera	Noctuidae	Apamea	Apamea lithoxylaea	(Denis & Schiffermuller, 1775)	0	0	0	0	0	0	0	0	0	0	0	0	0	0	0	0	0	0	0	0	0	0	0	0	0	0	0	0	0	0	0	0	0	0	0	0	507	0	1224
otu24	FIDIP215-11	100	Metazoa	Arthropoda	Insecta	Diptera	Empididae	Empis	Empis tessellata	Fabricius, 1794	8047	22	9080	15	7393	12	5202	12	7592	8	8427	8	5857	11	7125	13	8480	15	8140	15	10239	12	8121	17	8089	18	8350	17	7859	21	8539	18	8053	15	8004	12	314	0	334
otu25	ZFMK-TIS-2549987	100	Metazoa	Arthropoda	Insecta	Diptera	Muscidae	Phaonia	Phaonia errans	(Meigen, 1825)	0	0	0	0	0	0	0	0	0	0	0	0	0	0	0	0	0	0	0	0	0	0	0	0	0	0	0	0	0	0	0	0	0	0	0	0	230	0	352
otu25	ZFMK-TIS-9538	100	Metazoa	Arthropoda	Insecta	Diptera	Empididae	Empis	Empis stercorea	Linnaeus, 1751	5840	10	7055	11	5208	21	5030	17	5497	8	5752	14	5511	34	5584	13	5792	14	5243	20	8315	8	5395	13	7035	22	5705	11	5508	31	5538	10	7055	25	5589	11	1550	185	2011
otu27	GBOL-223958530	100	Metazoa	Arthropoda	Insecta	Diptera	Agromyzidae	Melanagromyza	Melanagromyza aenea	Meigen, 1830	55	5931	82	9247	78	5484	32	5374	37	3724	54	9192	47	7979	54	8285	41	5281	42	8880	54	5155	58	8528	55	5544	105	10489	55	7555	51	8791	35	7341	55	8983	73	2151	95
otu28	KT115850	100	Metazoa	Arthropoda	Insecta	Diptera	Tipulidae	Nephrotoma	Nephrotoma cornicina	(Linnaeus, 1758)	0	0	0	0	0	0	0	0	0	0	0	0	0	0	0	0	0	0	0	0	0	0	0	0	0	0	0	0	0	0	0	0	0	0	0	0	0	0	0
otu29	KX774794	97.8	Metazoa	Arthropoda	Insecta	Diptera	Phoridae	Megaselia	NA	NA	5	928	9	955	10	781	10	837	15	534	0	1090	4	1178	10	892	9	779	11	1051	10	554	18	915	7	837	9	1150	14	950	7	928	5	1135	5	993	50	2275	75
otu30	JQ549480	100	Metazoa	Arthropoda	Insecta	Hymenoptera	Tenthredinidae	Athalia	Athalia sp.		1127	0	1295	0	1199	0	955	0	925	0	1270	0	709	0	1105	0	1018	0	1201	0	1252	3	1232	0	1155	0	1183	0	1007	0	1355	0	1043	0	1299	0	5	0	20
otu31	CGUKB585-09	100	Metazoa	Arthropoda	Insecta	Lepidoptera	Crambidae	Donacaula	Donacaula forficella	(Thunberg, 1794)	0	0	0	0	0	0	0	0	0	0	0	0	0	0	0	0	0	0	0	0	0	0	0	0	0	0	0	0	0	0	0	0	0	0	0	0	0	0	0
otu32	FIDIP1797-12	100	Metazoa	Arthropoda	Insecta	Diptera	Empididae	Empis	Empis livida	Linnaeus, 1758	0	0	0	0	0	0	0	0	0	0	0	0	0	0	0	0	0	0	0	0	0	0	0	0	0	0	0	0	0	0	0	0	0	0	0	0	284	0	395
otu33	BIOUG21709-G08;GBMWB517-15	100	Metazoa	Arthropoda	Insecta	Diptera	Anthomyiidae	Hylemyza	Hylemyza partita	(Meigen, 1825)	0	0	0	0	0	0	0	0	0	0	0	0	0	0	0	0	0	0	0	0	0	0	0	0	0	0	0	0	0	0	0	0	0	0	0	0	50	542	30
otu34	ZFMK-TIS-2589529	100	Metazoa	Arthropoda	Insecta	Diptera	Scathophagidae	Scathophaga	Scathophaga furcata	(Say, 1823)	5987	313	8145	392	5811	310	5729	312	7272	150	8319	382	5921	455	5985	295	7123	255	7071	399	9305	200	8459	299	7575	235	7423	395	7012	292	7750	332	7348	384	8053	354	0	0	0
otu35	ZFMK-TIS-2555955	100	Metazoa	Arthropoda	Insecta	Diptera	Muscidae	Phaonia	Phaonia tuguriorum	(Scopoli, 1753)	1411	5	1744	5	1438	5	1150	3	1325	0	1702	12	1027	9	1355	5	1229	9	1407	8	1551	11	1578	0	1355	0	1505	14	1305	4	1537	5	1299	5	1554	8	183	0	229
otu35	BIOUG21550-F08;GBMWB410-15	100	Metazoa	Arthropoda	Insecta	Diptera	Rhagionidae	Rhagio	Rhagio scolopaceus	(Linnaeus, 1758)	5972	131	7548	115	7233	102	5480	97	7412	82	8297	187	5153	174	5930	134	7547	111	7138	108	8912	78	7451	125	5987	123	7241	139	5930	130	7881	152	8190	191	7849	125	1457	44	1559
otu37	GMGMG589-14	100	Metazoa	Arthropoda	Insecta	Diptera	Pallopteridae	Palloptera	NA	NA	1137	4455	1072	4555	1095	3553	927	3211	1255	2155	1094	4907	945	5327	952	4183	1191	3415	1079	4270	1414	2927	1103	4077	1250	3549	1145	5032	1057	4330	1103	4137	1321	5242	1159	4253	85	155	109
otu38	GBOL-224104550	100	Metazoa	Arthropoda	Insecta	Diptera	Dolichopodidae		NA	NA	0	1073	0	1275	0	974	0	911	0	518	0	1385	0	1398	0	1218	0	878	0	1225	0	883	0	1191	0	934	0	1445	0	1192	0	1152	0	1242	0	1238	135	3778	145
otu39	MN522079	100	Metazoa	Arthropoda	Insecta	Diptera	Syrphidae	Syrphus	Syrphus ribesii	(Linnaeus, 1758)	2210	0	2505	0	2355	0	1958	0	2328	0	2572	0	2015	0	2375	0	2280	0	2417	0	2885	0	2805	0	2275	0	2484	0	2145	0	2534	0	2418	0	2912	0	951	0	957
otu40	LEATG050-14	100	Metazoa	Arthropoda	Insecta	Lepidoptera	Noctuidae	Apamea	Apamea monoglypha	(Hufnagel, 1755)	0	0	0	0	0	0	0	0	0	0	0	0	0	0	0	0	0	0	0	0	0	0	0	0	0	0	0	0	0	0	0	0	0	0	0	0	4493	13	5250
otu41	LEATH578-14	100	Metazoa	Arthropoda	Insecta	Lepidoptera	Noctuidae	Helotropha	Helotropha leucostigma	(Hubner, 1808)	0	0	0	0	0	0	0	0	0	0	0	0	0	0	0	0	0	0	0	0	0	0	0	0	0	0	0	0	0	0	0	0	0	0	0	0	0	0	0
otu42	SEEMP015-19	99.7	Metazoa	Arthropoda	Insecta	Diptera	Empididae	Empis	Empis nuntia	Meigen, 1822	153	3951	155	4715	172	3427	137	3395	135	2080	185	5125	128	5154	171	4270	181	3351	188	4431	214	2845	178	4325	203	3592	151	5153	149	4227	194	4005	175	5120	202	4590	0	50	0
otu43	ZFMK-TIS-2552899	100	Metazoa	Arthropoda	Insecta	Diptera	Anthomyiidae	Anthomyia	Anthomyia procellaris	Rondani, 1855	2012	3909	1958	4594	1802	3438	1751	3834	2500	2214	2238	5035	1535	5199	1971	4413	2307	3287	2285	4518	2957	2979	2231	4474	2573	3557	2098	5507	2105	4272	2345	4359	3331	4819	2785	4832	955	5447	1425
otu45	KJ394947	100	Metazoa	Arthropoda	Insecta	Diptera	Calliphoridae	Lucilia	Lucilia silvarum	(Meigen, 1825)	0	0	0	0	0	0	0	0	0	0	0	0	0	0	0	0	0	0	0	0	0	3	0	0	0	0	0	0	0	0	0	0	0	0	0	0	105	0	131
otu47	JX295578	100	Metazoa	Arthropoda	Insecta	Diptera	Calliphoridae	Lucilia	Lucilia caesar	(Linnaeus, 1758)	777	0	905	0	818	0	580	0	855	0	878	0	705	0	709	0	852	0	815	0	999	0	855	0	855	0	845	0	783	0	845	0	1033	0	903	0	1471	0	1908
otu48	KR754851	100	Metazoa	Arthropoda	Insecta	Diptera	Hybotidae	Platypalpus	Platypalpus sp.		0	108	0	83	0	87	0	53	0	55	0	78	0	105	0	104	0	72	0	88	0	70	0	83	0	73	0	110	0	87	0	112	0	104	0	82	95	3584	149
otu49	ZFMK-TIS-2531903	100	Metazoa	Arthropoda	Insecta	Diptera	Tabanidae	Hybomitra	Hybomitra bimaculata	(Macquart, 1825)	5541	0	5150	0	5510	0	4748	0	5295	0	5453	0	5235	0	5238	0	5520	0	5958	0	7500	0	5219	0	5242	0	5091	0	5912	0	5383	0	5973	0	7488	0	0	0	0
otu50	KU873798	100	Metazoa	Arthropoda	Insecta	Diptera	Syrphidae	Melanostoma	Melanostoma mellinum	(Linnaeus, 1758)	0	24	0	32	0	29	0	39	0	18	0	39	0	55	0	37	0	32	0	35	0	27	0	37	0	22	0	51	0	44	0	41	0	35	0	34	0	0	0
otu51	SMNS_BS_000250	100	Metazoa	Arthropoda	Insecta	Diptera	Anthomyiidae	Delia	Delia radicum	(Linnaeus, 1758)	497	0	497	0	429	0	381	4	570	0	495	5	415	0	445	0	557	0	525	0	754	0	512	0	597	0	454	0	495	0	505	0	755	0	558	0	75	157	74
otu52	POLLE2905-19	100	Metazoa	Arthropoda	Insecta	Hymenoptera	Apidae	Bombus	Bombus pascuorum	(Scopoli, 1753)	255	0	418	0	450	0	212	0	202	0	532	0	257	0	414	0	233	0	304	0	255	0	511	0	152	0	432	0	209	0	352	0	157	0	190	0	719	0	787
otu53	GCOL10545-15	100	Metazoa	Arthropoda	Insecta	Coleoptera	Cantharidae	Cantharis	Cantharis lateralis	Linnaeus, 1758	0	0	0	0	0	0	0	0	0	0	0	0	0	0	0	0	0	0	0	0	0	0	0	0	0	0	0	0	0	0	0	0	0	0	0	0	0	0	0
otu54	GBOL_Col_FK_4504;GBCOU509-13	100	Metazoa	Arthropoda	Insecta	Coleoptera	Cerambycidae	Rutpela	Rutpela maculata	(Poda, 1751)	0	0	0	0	0	0	0	0	0	0	0	0	0	0	0	0	0	0	0	0	0	0	0	0	0	0	0	0	0	0	0	0	0	0	0	0	2371	0	1937
otu55	FIDIP4128-14	100	Metazoa	Arthropoda	Insecta	Diptera	Dolichopodidae	Gymnopternus	Gymnopternus metallicus	(Stannius, 1831)	0	2280	0	2578	0	1880	0	1934	0	1290	0	2959	0	2985	0	2575	0	1981	0	2534	0	1594	0	2384	0	2018	0	3177	0	2505	0	2510	0	2782	0	2585	53	2085	55
otu55	FINTI380-12	100	Metazoa	Arthropoda	Insecta	Diptera	Limoniidae	Limonia	Limonia phragmitidis	(Schrank, 1781)	3359	102	3595	113	3434	87	2583	103	3520	54	3883	117	2982	115	3348	114	3522	110	3478	98	4391	79	3817	99	3595	88	3553	130	3259	110	3807	105	3840	125	4139	107	0	0	0
otu57	ZFMK-TIS-2557188	100	Metazoa	Arthropoda	Insecta	Diptera	Opomyzidae	Opomyza	Opomyza florum	(Fabricius, 1794)	0	0	0	0	0	0	0	0	0	0	0	0	0	0	0	0	0	0	0	0	0	0	0	0	0	0	0	0	0	0	0	0	0	0	0	0	0	0	0
otu59	BIOUG17073-H10;GMGMJ755-14	100	Metazoa	Arthropoda	Insecta	Diptera	Sarcophagidae	Sarcophaga	Sarcophaga depressifrons	Zetterstedt, 1845	0	0	0	0	0	0	0	0	0	0	0	0	0	0	0	0	0	0	0	0	0	0	0	0	0	0	0	0	0	0	0	0	0	0	0	0	47	0	77
otu50	AY597855	100	Metazoa	Arthropoda	Insecta	Diptera	Muscidae	Musca	Musca autumnalis	De Geer, 1775	0	0	0	0	0	0	0	0	0	0	0	0	0	0	0	0	0	0	0	0	0	0	0	0	0	0	0	0	0	0	0	0	0	0	0	0	295	0	433
otu52	NLLEA1084-12	100	Metazoa	Arthropoda	Insecta	Lepidoptera	Tortricidae	Clepsis	Clepsis spectrana	(Treitschke, 1830)	295	0	294	0	273	4	204	0	182	0	348	0	219	0	301	0	235	0	258	0	297	0	378	5	281	0	272	0	234	0	249	0	225	0	208	0	1138	1109	1921
otu53	GMGMJ711-14	100	Metazoa	Arthropoda	Insecta	Diptera	Tachinidae	Phania	Phania funesta	(Meigen, 1824)	0	337	0	352	0	281	0	293	0	153	0	380	0	339	0	380	0	229	0	341	0	235	0	315	0	314	0	498	0	331	0	315	0	384	0	377	19	89	18
otu54	FINTI522-12	100	Metazoa	Arthropoda	Insecta	Diptera	Tipulidae	Nephrotoma	NA	NA	1340	0	1318	11	1345	9	1008	3	1273	5	1414	5	1075	8	1231	0	1300	4	1255	0	1755	4	1488	8	1437	8	1255	5	1375	0	1292	4	1300	5	1444	0	1038	135	1501
otu55	DPAS1050-11	85.5	Metazoa	Arthropoda	Insecta				NA	NA	0	0	0	0	0	0	0	0	0	0	0	0	0	0	0	0	0	0	0	0	0	0	0	0	0	0	0	0	0	0	0	0	0	0	0	0	119	237	104
otu55	CGUKB395-09	100	Metazoa	Arthropoda	Insecta	Lepidoptera	Crambidae	Chilo	Chilo phragmitella	(Hubner, 1805)	0	0	0	0	0	0	0	0	0	0	0	0	0	0	0	0	0	0	0	0	0	0	0	0	0	0	0	0	0	0	0	0	0	0	0	0	521	0	1002
otu57	BC_ZSM_HYM_04445;FBACA170-10	100	Metazoa	Arthropoda	Insecta	Hymenoptera	Crabronidae	Ectemnius	Ectemnius cephalotes	(Olivier, 1792)	0	0	0	0	0	0	0	0	0	0	0	0	0	0	0	0	0	0	0	0	0	0	0	0	0	0	0	0	0	0	0	0	0	0	0	0	0	0	0
otu58	SEEMP007-19	99.4	Metazoa	Arthropoda	Insecta	Diptera	Empididae	Empis	Empis trigramma	Wiedemann, 1822	5812	1574	4929	1821	5405	1519	4015	1357	5557	830	5214	2015	5119	2015	4535	1753	5313	1351	5311	1795	8085	1175	4994	1520	5557	1515	5289	2151	5082	1715	5575	1544	7832	2000	5074	1502	0	35	0
otu59	OPPCC200-17	100	Metazoa	Arthropoda	Insecta	Diptera	Chironomidae	Limnophyes	NA	NA	43	1355	54	1233	37	1055	35	957	44	538	50	1454	33	1472	47	1143	40	1027	55	1024	52	835	42	1025	35	1085	55	1319	32	1291	35	1328	33	1551	37	1105	51	1182	35
otu70	KT782305	100	Metazoa	Arthropoda	Insecta	Diptera	Micropezidae	Neria	Neria commutata	(Czerny, 1930)	495	133	478	135	438	142	351	125	392	75	413	159	329	155	435	154	448	144	392	153	553	142	553	175	419	134	471	204	434	152	479	209	395	148	440	152	2958	93	3999
otu71	GBACU2254-13	100	Metazoa	Arthropoda	Insecta	Hymenoptera	Vespidae	Vespula	Vespula germanica	(Fabricius, 1793)	0	0	0	0	0	0	0	0	0	0	0	0	0	0	0	0	0	0	0	0	0	0	0	0	0	0	0	0	0	0	0	0	0	0	0	0	170	0	100
otu72	OPPEK5221-17	95.8	Metazoa	Arthropoda	Insecta	Diptera	Muscidae	Phaonia	NA	NA	0	0	0	0	0	0	0	0	0	0	0	0	0	0	0	0	0	0	0	0	0	0	0	0	0	0	0	0	0	0	0	0	0	0	0	0	0	0	0
otu73	GBDP12535-12	100	Metazoa	Arthropoda	Insecta	Diptera	Sarcophagidae	Sarcophaga	Sarcophaga carnaria	(Linnaeus, 1758)	0	0	0	0	0	0	0	0	0	0	0	0	0	0	0	0	0	0	0	0	0	0	0	0	0	0	0	0	0	0	0	0	0	0	0	0	155	0	178
otu74	ZFMK-TIS-1803159	99.2	Metazoa	Arthropoda	Insecta	Diptera	Sarcophagidae	Agria	Agria affinis	(Fallen, 1817)	2045	0	2027	0	1955	0	1542	0	2074	0	2577	0	1800	0	1759	0	2073	0	2089	0	2555	0	2202	0	2103	0	2158	0	2148	0	2215	0	2325	0	2258	0	1091	17	1448
otu75	GBCOC382-12	100	Metazoa	Arthropoda	Insecta	Coleoptera	Oedemeridae	Oedemera	Oedemera nobilis	(Scopoli, 1753)	0	0	0	0	0	0	0	0	0	0	0	0	0	0	0	0	0	0	0	0	0	0	0	0	0	0	0	0	0	0	0	0	0	0	0	0	208	135	318
otu75	FIDIP3551-12	100	Metazoa	Arthropoda	Insecta	Diptera	Syrphidae	Platycheirus	Platycheirus occultus	Goeldlin, Maibach & Speight, 1990	0	707	0	752	0	549	0	585	0	354	0	852	0	853	0	535	0	508	0	745	0	511	0	724	0	537	0	855	0	598	0	785	0	821	0	744	0	0	0
otu77	GBCOL041-12	100	Metazoa	Arthropoda	Insecta	Coleoptera	Lampyridae	Lampyris	Lampyris noctiluca	(Linnaeus, 1758)	0	0	0	0	0	0	0	0	0	0	0	0	0	0	0	0	0	0	0	0	0	0	0	0	0	0	0	0	0	0	0	0	0	0	0	0	0	0	0
otu78	GMBUC1483-14	100	Metazoa	Arthropoda	Insecta	Diptera	Agromyzidae	Agromyza	Agromyza nigripes	Meigen, 1830	0	0	0	0	0	0	0	0	0	0	0	0	0	0	0	0	0	0	0	0	0	0	0	0	0	0	0	0	0	0	0	0	0	0	0	0	0	145	0
otu79	ZFMK-TIS-2549001	100	Metazoa	Arthropoda	Insecta	Diptera	Lonchaeidae	Silba	Silba fumosa	(Egger, 1852)	1154	5545	1115	7528	992	5575	804	5844	1308	3408	1028	8009	850	8552	904	5974	1221	5424	1059	7398	1517	4725	1101	5989	1337	5937	1053	8439	1188	7088	1200	5775	1597	8172	1339	7554	595	3905	979
otu80	LON1027-12	100	Metazoa	Arthropoda	Insecta	Lepidoptera	Noctuidae	Lacanobia	Lacanobia oleracea	(Linnaeus, 1758)	0	0	0	0	0	0	0	0	0	0	0	0	0	0	0	0	0	0	0	0	0	0	0	0	0	0	0	0	0	0	0	0	0	0	0	0	1793	0	2349
otu81	GMGMV4314-20	100	Metazoa	Arthropoda	Insecta	Diptera	Stratiomyidae	Chorisops	NA	NA	0	0	0	0	0	0	0	0	0	0	0	0	0	0	0	0	0	0	0	0	0	0	0	0	0	0	0	0	0	0	0	0	0	0	0	0	0	0	0
otu83	ZFMK-TIS-2009130	100	Metazoa	Arthropoda	Insecta	Diptera	Tipulidae	Nephrotoma	Nephrotoma quadrifaria	(Meigen, 1804)	0	0	0	0	0	0	0	0	0	0	0	0	0	0	0	0	0	0	0	0	0	0	0	0	0	0	0	0	0	0	0	0	0	0	0	0	497	11	843
otu84	ZFMK-TIS-2554875	100	Metazoa	Arthropoda	Insecta	Diptera	Sarcophagidae	Sarcophaga	Sarcophaga variegata	(Scopoli, 1753)	491	0	509	0	555	0	402	0	497	0	422	0	332	0	399	0	455	0	458	4	597	0	453	0	493	7	514	0	451	0	477	0	523	0	534	8	191	0	252
otu85	GMSAV2125-13	91.4	Metazoa	Arthropoda	Insecta	Diptera	Sphaeroceridae		NA	NA	10	1945	17	2154	4	1727	5	1598	11	935	18	2201	5	2355	7	1988	7	1589	5	2043	15	1387	19	1871	8	1531	10	2293	8	2013	8	1790	12	2241	13	2024	0	27	0
otu87	NOCLP1545-19	100	Metazoa	Arthropoda	Insecta	Coleoptera	Cantharidae	Cantharis	Cantharis nigra	De Geer, 1774	0	0	0	0	0	0	0	0	0	0	0	0	0	0	0	0	0	0	0	0	0	0	0	0	0	0	0	0	0	0	0	0	0	0	0	0	0	0	0
otu88	NORSY303-12	100	Metazoa	Arthropoda	Insecta	Diptera	Syrphidae	Chrysotoxum	Chrysotoxum cautum	(Harris, 1775)	0	0	0	0	0	0	0	0	0	0	0	0	0	0	0	0	0	0	0	0	0	0	0	0	0	0	0	0	0	0	0	0	0	0	0	0	0	0	0
otu89	GMGRA1593-13	100	Metazoa	Arthropoda	Insecta	Diptera	Anthomyiidae	Hylemya	NA	NA	0	0	0	0	0	0	0	0	0	0	0	0	0	0	0	0	0	0	0	0	0	0	0	0	0	0	0	0	0	0	0	0	0	0	0	0	109	150	109
otu90	FIDIP1775-12	99.5	Metazoa	Arthropoda	Insecta	Diptera	Stratiomyidae	Microchrysa	Microchrysa polita	(Linnaeus, 1758)	0	1445	0	1744	0	1133	0	1348	0	708	0	1735	0	1791	0	1515	0	1070	0	1573	0	951	0	1589	0	1300	0	1911	0	1525	0	1355	0	1735	0	1581	0	147	0
otu91	GBDP15723-14	99.5	Metazoa	Arthropoda	Insecta	Diptera	Muscidae	Phaonia	Phaonia gobertii	(Mik, 1881)	1557	0	2003	0	1475	0	1533	0	1555	0	2151	0	1347	0	1577	0	1542	0	1955	0	2075	0	2195	0	1599	0	1905	0	1578	0	2030	0	1535	0	2087	0	471	0	885
otu92	SEEMP021-19	100	Metazoa	Arthropoda	Insecta	Diptera	Empididae	Empis	Empis pennipes	Linnaeus, 1758	318	1188	437	1384	314	1077	232	1055	277	544	391	1454	215	1378	280	1320	290	920	329	1330	413	832	353	1185	318	998	354	1525	325	1158	334	1314	330	1428	308	1342	50	912	52
otu93	BC_ZSM_HYM_13038;GBACU213-12	100	Metazoa	Arthropoda	Insecta	Hymenoptera	Vespidae	Vespa	Vespa crabro	Linnaeus	0	0	0	0	0	0	0	0	0	0	0	0	0	0	0	0	0	0	0	0	0	0	0	0	0	0	0	0	0	0	0	0	0	0	0	0	0	0	0
otu94	JWDCE258-10	95.8	Metazoa	Arthropoda	Insecta	Diptera	Muscidae	Lispocephala	NA	NA	429	1391	532	1498	458	1272	333	1282	435	718	502	1530	333	1515	385	1538	438	1212	443	1414	521	947	502	1498	405	1231	453	1841	433	1355	475	1498	394	1583	497	1529	21	0	90
otu97	KX844445	100	Metazoa	Arthropoda	Insecta	Diptera	Tachinidae	Phryxe	Phryxe nemea	(Meigen, 1824)	2554	7	2471	19	2304	5	1970	8	2708	8	2529	25	2235	12	2135	8	2510	8	2575	15	3355	21	2583	13	2581	17	2409	14	2518	20	2830	9	2785	15	2857	0	0	0	0
otu101	BC_ZSM_COL_02975;FBCOD410-11	100	Metazoa	Arthropoda	Insecta	Coleoptera	Coccinellidae	Propylea	Propylea quatuordecimpunctata	(Linnaeus, 1758)	0	0	0	0	0	0	0	0	0	0	0	0	0	0	0	0	0	0	0	0	0	0	0	0	0	0	0	0	0	0	0	0	0	0	0	0	0	189	0
otu103	KM448138	100	Metazoa	Arthropoda	Insecta	Coleoptera	Mordellidae	Mordellistena	Mordellistena neuwaldeggiana	(Panzer, 1795)	0	0	0	0	0	0	0	0	0	0	0	0	0	0	0	0	0	0	0	0	0	0	0	0	0	0	0	0	0	0	0	0	0	0	0	0	0	0	0
otu104	CGUKB527-09	100	Metazoa	Arthropoda	Insecta	Lepidoptera	Erebidae	Thumatha	Thumatha senex	(Hubner, 1808)	0	0	0	0	0	0	0	0	0	0	0	0	0	0	0	0	0	0	0	0	0	0	0	0	0	0	0	0	0	0	0	0	0	0	0	0	0	0	0
otu105	KU907953	100	Metazoa	Arthropoda	Insecta	Coleoptera	Chrysomelidae	Oulema	Oulema duftschmidi	(Redtenbacher, 1874)	0	225	0	251	0	157	0	195	0	118	0	245	0	285	0	217	0	184	0	215	0	194	0	209	0	220	0	252	0	224	0	193	0	250	0	204	0	329	0
otu108	COLFA549-12	99.4	Metazoa	Arthropoda	Insecta	Coleoptera	Cerambycidae	Agapanthia	Agapanthia villosoviridescens	(Degeer, 1775)	0	0	0	0	0	0	0	0	0	0	0	0	0	0	0	0	0	0	0	0	0	0	0	0	0	0	0	0	0	0	0	0	0	0	0	0	3258	0	4241
otu110	KC973931	100	Metazoa	Arthropoda	Insecta	Hymenoptera	Tenthredinidae	Athalia	Athalia scutellariae	Cameron, 1880	0	0	0	0	0	0	0	0	0	0	0	0	0	0	0	0	0	0	0	0	0	0	0	0	0	0	0	0	0	0	0	0	0	0	0	0	0	128	0
otu111	ZFMK-TIS-2502415	100	Metazoa	Arthropoda	Insecta	Hymenoptera	Apidae	Bombus	Bombus lucorum	(Linnaeus, 1751)	0	0	0	0	0	0	0	0	0	0	0	0	0	0	0	0	0	0	0	0	0	0	0	0	0	0	0	0	0	0	0	0	0	0	0	0	500	0	597
otu113	JX438049	100	Metazoa	Arthropoda	Insecta	Diptera	Muscidae	Phaonia	Phaonia trimaculata	(Bouche, 1834)	2081	0	2488	0	1718	0	1557	0	1838	0	2195	0	1531	0	1758	0	2128	0	1910	0	2292	0	1927	0	1981	0	1925	0	2003	0	1834	0	1795	0	1927	0	149	0	185
otu114	EZSPM155-09	100	Metazoa	Arthropoda	Insecta	Lepidoptera	Pieridae	Pieris	Pieris napi	(Linnaeus, 1758)	0	0	0	0	0	0	0	0	0	0	0	0	0	0	0	0	0	0	0	0	0	0	0	0	0	0	0	0	0	0	0	0	0	0	0	0	0	0	0
otu117	BFB_Heteroptera_Kuechler_0255;FBHET255-11	99.7	Metazoa	Arthropoda	Insecta	Hemiptera	Miridae	Deraeocoris	Deraeocoris ruber	(Linnaeus, 1758)	0	0	0	0	0	0	0	0	0	0	0	0	0	0	0	0	0	0	0	0	0	0	0	0	0	0	0	0	0	0	0	0	0	0	0	0	0	0	0
otu118	TTHFW252-11	100	Metazoa	Arthropoda	Insecta	Hemiptera	Aphididae	Microlophium	Microlophium carnosum	(Buckton, 1875)	10	358	9	435	15	335	5	293	7	247	8	430	7	445	10	412	7	342	10	382	5	309	18	408	5	318	9	550	5	390	13	424	5	402	5	402	133	1592	157
otu119	BC_ZSM_HYM_07459;FBICA144-11	100	Metazoa	Arthropoda	Insecta	Hymenoptera	Ichneumonidae	Pimpla	Pimpla contemplator	(Muller, 1775)	217	324	355	452	255	354	180	325	174	213	315	515	178	453	239	397	214	310	245	400	253	257	309	424	185	307	252	501	213	374	329	421	185	455	258	474	52	82	58
otu120	DINOR341-18	100	Metazoa	Arthropoda	Insecta	Diptera	Limoniidae	Molophilus	NA	NA	0	1077	0	1159	0	1012	0	825	0	531	0	1110	0	1259	0	1059	0	931	0	1150	0	821	0	1123	0	974	0	1275	0	1081	0	1090	0	1271	0	1211	0	204	0
otu121	GMBMM551-17	100	Metazoa	Arthropoda	Insecta	Diptera	Agromyzidae		NA	NA	0	397	0	545	0	353	0	387	0	215	0	503	0	453	0	474	0	334	0	494	0	252	0	499	0	328	0	518	0	379	0	493	0	459	0	540	18	785	4
otu122	ZFMK-TIS-2004522	100	Metazoa	Arthropoda	Insecta	Diptera	Empididae	Empis	Empis caudatula	Loew, 1857	58	1214	77	1349	97	1125	42	1051	44	544	111	1532	52	1494	59	1245	71	998	77	1252	87	985	80	1370	54	1127	83	1525	55	1325	97	1293	50	1371	75	1357	0	34	0
otu124	NOCJH144-09	100	Metazoa	Arthropoda	Insecta	Lepidoptera	Noctuidae	Mesapamea	Mesapamea secalis	(Linnaeus, 1758)	0	0	0	0	0	0	0	0	0	0	0	0	0	0	0	0	0	0	0	0	0	4	0	0	0	0	0	0	0	0	0	0	0	0	0	0	0	0	0
otu125	BC_ZSM_HYM_21523;BCHYM4048-14	100	Metazoa	Arthropoda	Insecta	Hymenoptera	Ichneumonidae	Cratichneumon	Cratichneumon culex	(Muller, 1775)	557	0	914	0	585	0	517	0	439	0	1010	0	453	0	713	0	525	0	539	0	528	0	780	0	455	0	773	0	532	0	803	0	350	0	487	0	241	0	333
otu127	BIOUG21880-H04;GBMWB1395-15	100	Metazoa	Arthropoda	Insecta	Diptera	Muscidae	Phaonia	Phaonia subventa	(Harris, 1780)	0	0	0	0	0	0	0	0	0	0	0	0	0	0	0	0	0	0	0	0	0	0	0	0	0	0	0	0	0	0	0	0	0	0	0	0	227	0	308
otu128	ZFMK-TIS-2549857	100	Metazoa	Arthropoda	Insecta	Diptera	Anthomyiidae	Anthomyia	Anthomyia liturata	(Robineau-Desvoidy, 1830)	0	0	0	0	0	0	0	0	0	0	0	0	0	0	0	0	0	0	0	0	0	0	0	0	0	0	0	0	0	0	0	0	0	0	0	0	0	0	0
otu129	JQ582055	100	Metazoa	Arthropoda	Insecta	Diptera	Sarcophagidae	Sarcophaga	Sarcophaga aratrix	Pandelle, 1895	0	0	0	0	0	0	0	0	0	0	0	0	0	0	0	0	0	0	0	0	0	0	0	0	0	0	0	0	0	0	0	0	0	0	0	0	0	0	0
otu131	KX049355	100	Metazoa	Arthropoda	Insecta	Lepidoptera	Crambidae	Patania	Patania ruralis	(Scopoli, 1753)	0	0	0	0	0	0	0	0	0	0	0	0	0	0	0	0	0	0	0	0	0	3	0	0	0	0	0	0	0	0	0	0	0	0	0	0	0	0	0
otu132	KM843912	100	Metazoa	Arthropoda	Insecta	Coleoptera	Coccinellidae	Coccinella	Coccinella septempunctata	Linnaeus, 1758	0	0	0	0	0	0	0	0	0	0	0	0	0	0	0	0	0	0	0	0	0	0	0	0	0	0	0	0	0	0	0	0	0	0	0	0	0	0	0
otu133	ZFMK-TIS-2005235	100	Metazoa	Arthropoda	Insecta	Diptera	Syrphidae	Myathropa	Myathropa florea	(Linnaeus, 1758)	0	0	0	0	0	0	0	0	0	0	0	0	0	0	0	0	0	0	0	0	0	4	0	0	0	0	0	0	0	0	0	0	0	0	0	0	542	0	1153
otu134	KR555781	100	Metazoa	Arthropoda	Insecta	Diptera		Pollenia	Pollenia rudis	(Fabricius, 1794)	0	0	0	0	0	0	0	0	0	0	0	0	0	0	0	0	0	0	0	0	0	0	0	0	0	0	0	0	0	0	0	0	0	0	0	0	315	4	485
otu135	GCOL1182-15	100	Metazoa	Arthropoda	Insecta	Coleoptera	Carabidae	Carabus	Carabus granulatus	Linnaeus, 1758	0	0	0	0	0	0	0	0	0	0	0	0	0	0	0	0	0	0	0	0	0	3	0	0	0	0	0	0	0	0	0	0	0	0	0	0	0	0	0
otu135	ICHFI774-12	100	Metazoa	Arthropoda	Insecta	Hymenoptera	Ichneumonidae	Centeterus	NA	NA	0	0	0	0	0	0	0	0	0	0	0	0	0	0	0	0	0	0	0	0	0	0	0	0	0	0	0	0	0	0	0	0	0	0	0	0	175	0	175
otu137	BC_ZSM_Lep_83845;GBLAA524-14	100	Metazoa	Arthropoda	Insecta	Lepidoptera	Crambidae	Chrysoteuchia	Chrysoteuchia culmella	(Linnaeus, 1758)	0	0	0	0	0	0	0	0	0	0	0	0	0	0	0	0	0	0	0	0	0	0	0	0	0	0	0	0	0	0	0	0	0	0	0	0	0	0	0
otu138	KP750199	100	Metazoa	Arthropoda	Insecta	Hymenoptera	Ichneumonidae	Diplazon	Diplazon laetatorius	(Fabricius, 1781)	0	0	0	0	0	0	0	0	0	0	0	0	0	0	0	0	0	0	0	0	0	0	0	0	0	0	0	0	0	0	0	0	0	0	0	0	0	0	4
otu139	MOBIL5394-17	99.7	Metazoa	Arthropoda	Insecta	Diptera	Anthomyiidae	Pegomya	NA	NA	0	0	0	0	0	0	0	0	0	0	0	0	0	0	0	0	0	0	0	0	0	0	0	0	0	0	0	0	0	0	0	0	0	0	0	0	95	37	151
otu141	ZFMK-TIS-2593718	100	Metazoa	Arthropoda	Insecta	Diptera	Ephydridae	Discocerina	Discocerina obscurella	(Fallen, 1813)	0	0	0	0	0	0	0	0	0	0	0	0	0	0	0	0	0	0	0	0	0	0	0	0	0	0	0	0	0	0	0	0	0	0	0	0	0	10	0
otu142	ZFMK-TIS-2585427	100	Metazoa	Arthropoda	Insecta	Diptera	Bibionidae		NA	NA	918	0	1050	0	859	0	735	0	779	0	1080	0	533	0	854	0	777	0	805	0	1075	0	1198	0	859	0	908	0	859	0	1039	0	775	0	992	0	0	0	0
otu143	MT132134	100	Metazoa	Arthropoda	Insecta	Diptera	Syrphidae	Eupeodes	Eupeodes latifasciatus	(Macquart, 1829)	329	290	355	414	341	295	259	279	301	178	425	425	247	337	307	355	314	298	323	359	385	213	345	357	325	290	447	440	355	323	444	339	359	394	378	417	0	0	0
otu144	ZFMK-TIS-2513915	100	Metazoa	Arthropoda	Insecta	Hemiptera	Cicadellidae		NA	NA	0	14	0	23	0	17	0	14	0	5	0	11	0	14	0	15	0	13	0	7	0	14	0	15	0	12	0	22	0	7	0	10	0	20	0	15	0	0	0
otu145	ZFMK-TIS-2520070	100	Metazoa	Arthropoda	Insecta	Diptera	Empididae	Empis	Empis tessellata	Fabricius, 1794	1599	0	1525	0	1414	0	1145	0	1404	0	1757	0	1252	0	1418	0	1577	0	1595	0	2055	0	1587	0	1528	0	1572	0	1557	0	1548	0	1581	0	1397	0	0	111	0
otu147	GMGRH2104-13	99.4	Metazoa	Arthropoda	Insecta	Diptera	Sarcophagidae	Sarcophaga	Sarcophaga vagans	Meigen, 1825	0	0	0	0	0	0	0	0	0	0	0	0	0	0	0	0	0	0	0	0	0	0	0	0	0	0	0	0	0	0	0	0	0	0	0	0	170	0	205
otu148	BC-ZSM-HYM-22281-A04	100	Metazoa	Arthropoda	Insecta	Hymenoptera	Ichneumonidae	Rhyssa	Rhyssa persuasoria	(Linnaeus, 1758)	1248	0	1552	0	1318	0	994	0	985	0	1538	0	995	0	1312	0	1021	0	1295	0	1348	0	1428	0	933	0	1321	0	1085	0	1252	0	885	0	804	0	0	0	0
otu151	ZFMK-TIS-2533757	100	Metazoa	Arthropoda	Insecta	Coleoptera	Scraptiidae	Anaspis	Anaspis frontalis	(Linnaeus, 1758)	0	772	0	851	0	595	0	555	0	358	0	937	0	882	0	575	0	545	0	827	0	553	0	772	0	550	0	947	0	721	0	789	0	745	0	749	0	270	0
otu152	GBOL-224104552	98	Metazoa	Arthropoda	Insecta	Diptera	Cecidomyiidae		NA	NA	29	2715	48	3224	54	2545	29	2155	18	1502	47	3525	24	3893	42	3055	24	2530	28	2848	32	2235	27	2918	40	2540	31	3503	29	2959	30	3153	20	3458	35	3255	0	38	0
otu155	PHDIP838-11	100	Metazoa	Arthropoda	Insecta	Diptera	Muscidae	Muscina	Muscina levida	(Harris, 1780)	0	0	0	0	0	0	0	0	0	0	0	0	0	0	0	0	0	0	0	0	0	0	0	0	0	0	0	0	0	0	0	0	0	0	0	0	0	0	0
otu155	CGUKC955-09	100	Metazoa	Arthropoda	Insecta	Lepidoptera	Tortricidae	Agapeta	Agapeta hamana	(Linnaeus, 1758)	0	0	0	0	0	0	0	0	0	0	0	0	0	0	0	0	0	0	0	0	0	0	0	0	0	0	0	0	0	0	0	0	0	0	0	0	0	0	0
otu157	DO0U125-21	100	Metazoa	Arthropoda	Insecta	Lepidoptera	Pyralidae	Endotricha	Endotricha flammealis	(Denis & Schiffermuller, 1775)	0	0	0	0	0	0	0	0	0	0	0	0	0	0	0	0	0	0	0	0	0	0	0	0	0	0	0	0	0	0	0	0	0	0	0	0	0	0	0
otu158	GMGMB1595-14	100	Metazoa	Arthropoda	Insecta	Diptera	Rhinophoridae	Phyto	Phyto melanocephala	(Meigen, 1824)	0	0	0	0	0	0	0	0	0	0	0	0	0	0	0	0	0	0	0	0	0	0	0	0	0	0	0	0	0	0	0	0	0	0	0	0	0	307	7
otu159	ZFMK-TIS-2524371	100	Metazoa	Arthropoda	Insecta	Coleoptera	Curculionidae	Phyllobius	Phyllobius roboretanus	Gredler, 1882	0	742	0	810	0	542	0	507	0	329	0	852	0	832	0	539	0	598	0	551	0	502	0	725	0	553	0	849	0	773	0	591	0	844	0	740	0	590	0
otu152	ZFMK-TIS-2587527	100	Metazoa	Arthropoda	Insecta	Diptera	Tachinidae	Pales	Pales pavida	(Meigen, 1824)	0	0	0	0	0	0	0	0	0	0	0	0	0	0	0	0	0	0	0	0	0	0	0	0	0	0	0	0	0	0	0	0	0	0	0	0	0	0	0
otu153	MN858824	100	Metazoa	Arthropoda	Insecta	Diptera	Ulidiidae	Myennis	Myennis octopunctata	(Coquebert, 1798)	0	0	0	0	0	0	0	0	0	0	0	0	0	0	0	0	0	0	0	0	0	0	0	0	0	0	0	0	0	0	0	0	0	0	0	0	0	0	0
otu155	KR593909	100	Metazoa	Arthropoda	Insecta	Diptera		Pollenia	Pollenia rudis	(Fabricius, 1794)	299	0	259	0	328	0	189	0	250	0	285	0	251	0	243	0	252	0	250	0	357	0	272	0	298	0	253	0	282	0	257	0	273	0	288	0	181	143	189
otu157	ZFMK-TIS-2501011	97.4	Metazoa	Arthropoda	Insecta	Diptera	Agromyzidae		NA	NA	0	185	0	272	0	123	0	203	0	98	0	290	0	252	0	225	0	151	0	212	0	113	0	225	0	153	0	283	0	188	0	255	0	222	0	227	4	451	23
otu159	ZFMK-TIS-2587544	100	Metazoa	Arthropoda	Insecta	Diptera	Tachinidae	Zophomyia	Zophomyia temula	(Scopoli, 1753)	0	0	0	0	0	0	0	0	0	0	0	0	0	0	0	0	0	0	0	0	0	0	0	0	0	0	0	0	0	0	0	0	0	0	0	0	731	0	1155
otu170	ZFMK-TIS-2555772	100	Metazoa	Arthropoda	Insecta	Hemiptera	Cicadellidae	Eupteryx	Eupteryx aurata	(Linnaeus, 1758)	0	89	0	105	0	95	0	101	0	55	0	141	0	130	0	109	0	75	0	109	0	51	0	147	0	95	0	155	0	119	0	157	0	117	0	130	0	459	0
otu175	ZFMK-TIS-2005359	100	Metazoa	Arthropoda	Insecta	Hemiptera	Coreidae	Coreus	Coreus marginatus	(Linnaeus, 1758)	0	0	0	0	0	0	0	0	0	0	0	0	0	0	0	0	0	0	0	0	0	0	0	0	0	0	0	0	0	0	0	0	0	0	0	0	174	0	190
otu175	RRMFI4053-15	90.1	Metazoa	Arthropoda	Insecta	Diptera	Asilidae		NA	NA	0	0	0	0	0	0	0	0	0	0	0	0	0	0	0	0	0	0	0	0	0	0	0	0	0	0	0	0	0	0	0	0	0	0	0	0	0	0	0
otu178	LEFIJ3925-15	100	Metazoa	Arthropoda	Insecta	Diptera	Chironomidae	Psectrotanypus	NA	NA	221	158	220	185	154	145	151	132	152	82	235	178	151	170	193	144	237	137	181	188	253	123	227	170	199	143	237	154	183	159	225	145	194	188	172	182	0	184	0
otu179	KF809355	100	Metazoa	Arthropoda	Insecta	Lepidoptera	Elachistidae	Elachista	Elachista poae	Stainton, 1855	0	158	0	147	0	179	0	128	0	121	0	215	0	198	0	145	0	155	0	129	0	152	0	149	0	177	0	181	0	185	0	174	0	173	0	184	29	171	20
otu181	ZFMK-TIS-2511448	100	Metazoa	Arthropoda	Insecta	Coleoptera	Cantharidae	Cantharis	Cantharis rufa	Linnaeus, 1758	0	0	0	0	0	0	0	0	0	0	0	0	0	0	0	0	0	0	0	0	0	0	0	0	0	0	0	0	0	0	0	0	0	0	0	0	238	0	358
otu182	BC_ZSM_DIP_00843;FBSYR142-10	100	Metazoa	Arthropoda	Insecta	Diptera	Syrphidae	Eupeodes	Eupeodes luniger	(Meigen, 1822)	0	0	0	0	0	0	0	0	0	0	0	0	0	0	0	0	0	0	0	0	0	0	0	0	0	0	0	0	0	0	0	0	0	0	0	0	480	0	582
otu184	ZFMK-TIS-2589150	100	Metazoa	Arthropoda	Insecta	Diptera	Sarcophagidae	Sarcophaga	Sarcophaga incisilobata	Pandelle, 1895	0	0	0	0	0	0	0	0	0	0	0	0	0	0	0	0	0	0	0	0	0	0	0	0	0	0	0	0	0	0	0	0	0	0	0	0	345	5	345
otu185	ZFMK-TIS-2553157	100	Metazoa	Arthropoda	Insecta	Diptera	Rhagionidae		NA	NA	0	0	0	0	0	0	0	0	0	0	0	0	0	0	0	0	0	0	0	0	0	0	0	0	0	0	0	0	0	0	0	0	0	0	0	0	0	0	0
otu187	HM414528	93.5	Metazoa	Arthropoda	Insecta	Hymenoptera	Crabronidae		NA	NA	0	0	0	0	0	0	0	0	0	0	0	0	0	0	0	0	0	0	0	0	0	0	0	0	0	0	0	0	0	0	0	0	0	0	0	0	115	0	159
otu189	KM443802	100	Metazoa	Arthropoda	Insecta	Coleoptera	Nitidulidae	Meligethes	Meligethes symphyti	(Heer, 1841)	0	24	0	35	0	24	0	19	0	7	0	28	0	41	0	32	0	10	0	29	0	20	0	25	0	15	0	40	0	14	0	21	0	23	0	25	0	30	0
otu191	KM450773	100	Metazoa	Arthropoda	Insecta	Coleoptera	Cleridae	Tillus	Tillus elongatus	(Linnaeus, 1758)	0	0	0	0	0	0	0	0	0	0	0	0	0	0	0	0	0	0	0	0	0	0	0	0	0	0	0	0	0	0	0	0	0	0	0	0	0	123	0
otu192	NG0A723-13	93.3	Metazoa	Arthropoda	Insecta	Diptera	Agromyzidae		NA	NA	0	114	0	182	0	87	0	100	0	52	0	223	0	137	0	113	0	99	0	127	0	72	0	135	0	95	0	151	0	115	0	135	0	151	0	157	0	109	0
otu194	ZFMK-TIS-21285	100	Metazoa	Arthropoda	Insecta	Coleoptera	Cantharidae	Cantharis	Cantharis fusca	Linnaeus, 1758	0	0	0	0	0	0	0	0	0	0	0	0	0	0	0	0	0	0	0	0	0	0	0	0	0	0	0	0	0	0	0	0	0	0	0	0	587	0	485
otu195	KY011197	100	Metazoa	Arthropoda	Insecta	Hemiptera	Triozidae	Trioza	Trioza urticae	(Linnaeus, 1758)	0	52	0	27	0	33	0	29	0	21	0	40	0	55	0	24	0	29	0	29	0	25	0	34	0	31	0	54	0	22	0	39	0	49	0	35	3	379	0
otu195	BC_ZSM_Lep_82274;GBLAF558-14	100	Metazoa	Arthropoda	Insecta	Lepidoptera	Noctuidae	Apamea	Apamea unanimis	(Hubner, 1813)	0	0	0	0	0	0	0	0	0	0	0	0	0	0	0	0	0	0	0	0	0	0	0	0	0	0	0	0	0	0	0	0	0	0	0	0	911	7	1399
otu197	ZFMK-TIS-1802555	100	Metazoa	Arthropoda	Insecta	Diptera	Heleomyzidae	Suillia	Suillia variegata	(Loew, 1852)	0	0	0	0	0	0	0	0	0	0	0	0	0	0	0	0	0	0	0	0	0	0	0	0	0	0	0	0	0	0	0	0	0	0	0	0	0	0	0
otu200	GBOL-224008794	100	Metazoa	Arthropoda	Insecta	Diptera	Anthomyiidae	Pegomya	Pegomya winthemi	(Meigen, 1825)	0	815	0	940	0	575	0	599	0	414	0	995	0	1002	0	927	0	751	0	927	0	557	0	852	0	718	0	1152	0	880	0	902	0	907	0	950	0	28	0
otu202	GBOL_Col_FK_09389;GBCOU8059-14	100	Metazoa	Arthropoda	Insecta	Coleoptera	Scirtidae	Contacyphon	Contacyphon coarctatus	(Paykull, 1799)	0	0	0	0	0	0	0	0	0	0	0	0	0	0	0	0	0	0	0	0	0	0	0	0	0	0	0	0	0	0	0	0	0	0	0	0	0	538	0
otu203	HQ991831	100	Metazoa	Arthropoda	Insecta	Diptera	Muscidae	Phaonia	Phaonia errans	(Meigen, 1825)	0	0	0	0	0	0	0	0	0	0	0	0	0	0	0	0	0	0	0	0	0	0	0	0	0	0	0	0	0	0	0	0	0	0	0	0	92	0	42
otu204	BIOUG05217-B12;GMGRB981-13	97.4	Metazoa	Arthropoda	Insecta	Diptera	Cecidomyiidae		NA	NA	5	1157	10	1230	10	1078	10	883	12	553	23	1530	12	1510	5	1259	7	955	11	1127	10	1041	11	1074	13	1021	8	1398	14	1148	11	1237	12	1431	19	1158	0	20	0
otu205	GMGMK989-14	100	Metazoa	Arthropoda	Insecta	Coleoptera	Scraptiidae	Anaspis	Anaspis pulicaria	Costa, 1854	0	0	0	0	0	0	0	0	0	0	0	0	0	0	0	0	0	0	0	0	0	0	0	0	0	0	0	0	0	0	0	0	0	0	0	0	0	0	0
otu207	OPPEG104-17	88.2	Metazoa	Arthropoda	Insecta	Diptera			NA	NA	0	0	0	0	0	0	0	0	0	0	0	0	0	0	0	0	0	0	0	0	0	0	0	0	0	0	0	0	0	0	0	0	0	0	0	0	33	599	40
otu211	KX049287	100	Metazoa	Arthropoda	Insecta	Lepidoptera	Crambidae	Agriphila	Agriphila straminella	(Denis & Schiffermuller, 1775)	0	0	0	0	0	0	0	0	0	0	0	0	0	0	0	0	0	0	0	0	0	0	0	0	0	0	0	0	0	0	0	0	0	0	0	0	0	0	0
otu212	BIOUG22197-G09;GBMWB2490-15	100	Metazoa	Arthropoda	Insecta	Diptera	Tachinidae	Ocytata	Ocytata pallipes	(Fallen, 1820)	0	0	0	0	0	0	0	0	0	0	0	0	0	0	0	0	0	0	0	0	0	0	0	0	0	0	0	0	0	0	0	0	0	0	0	0	77	55	85
otu213	ZFMK-TIS-2554882	100	Metazoa	Arthropoda	Insecta	Diptera	Sarcophagidae	Brachicoma	Brachicoma devia	(Fallen, 1820)	0	0	0	0	0	0	0	0	0	0	0	0	0	0	0	0	0	0	0	0	0	0	0	0	0	0	0	0	0	0	0	0	0	0	0	0	249	0	354
otu214	FINTI295-12	100	Metazoa	Arthropoda	Insecta	Diptera	Pediciidae	Tricyphona	NA	NA	485	407	594	470	527	331	354	338	475	203	489	514	382	472	435	408	503	338	534	425	555	305	494	424	559	370	510	538	441	372	545	459	495	511	541	398	0	8	0
otu215	KY370592	100	Metazoa	Arthropoda	Insecta	Lepidoptera	Erebidae	Spilosoma	Spilosoma lutea	(Hufnagel, 1755)	0	0	0	0	0	0	0	0	0	0	0	0	0	0	0	0	0	0	0	0	0	0	0	0	0	0	0	0	0	0	0	0	0	0	0	0	885	0	1419
otu217	GMGMJ757-14	100	Metazoa	Arthropoda	Insecta	Diptera	Muscidae	Helina	Helina lasiophthalma	(Macquart, 1835)	0	0	0	0	0	0	0	0	0	0	0	0	0	0	0	0	0	0	0	0	0	0	0	0	0	0	0	0	0	0	0	0	0	0	0	0	328	0	395
otu219	MHSYR241-07	100	Metazoa	Arthropoda	Insecta	Diptera	Syrphidae	Eupeodes	Eupeodes latifasciatus	(Macquart, 1829)	0	0	0	0	0	0	0	0	0	0	0	0	0	0	0	0	0	0	0	0	0	0	0	0	0	0	0	0	0	0	0	0	0	0	0	0	0	0	0
otu220	ACUFI1298-13	100	Metazoa	Arthropoda	Insecta	Hymenoptera	Formicidae	Myrmica	Myrmica ruginodis	Nylander, 1845	24	0	40	0	21	0	31	0	19	0	30	0	17	0	22	0	21	0	45	0	38	0	35	0	20	0	14	0	15	0	38	0	25	0	28	0	0	0	0
otu222	KM443025	100	Metazoa	Arthropoda	Insecta	Coleoptera	Staphylinidae	Philonthus	Philonthus succicola	Thomson & C. G., 1850	0	0	0	0	0	0	0	0	0	0	0	0	0	0	0	0	0	0	0	0	0	0	0	0	0	0	0	0	0	0	0	0	0	0	0	0	159	0	231
otu225	NLLEA894-12	100	Metazoa	Arthropoda	Insecta	Lepidoptera	Coleophoridae	Coleophora	Coleophora caespititiella	Zeller, 1839	0	0	0	0	0	0	0	0	0	0	0	0	0	0	0	0	0	0	0	0	0	0	0	0	0	0	0	0	0	0	0	0	0	0	0	0	15	337	12
otu228	GBOL_Col_FK_8875;GBCOU3841-13	100	Metazoa	Arthropoda	Insecta	Coleoptera	Elateridae	Ampedus	Ampedus pomorum	(Herbst, 1784)	0	775	0	752	0	528	0	509	0	375	0	1109	0	951	0	597	0	598	0	587	0	528	0	774	0	725	0	858	0	759	0	775	0	1118	0	750	0	785	0
otu231	ICHFI152-12	85.9	Metazoa	Arthropoda	Insecta	Hymenoptera			NA	NA	753	0	853	0	783	0	525	0	542	0	838	0	579	0	534	0	583	0	591	0	785	0	732	0	500	0	551	0	534	0	585	0	494	0	553	4	0	0	0
otu233	GBAHF5284-19	100	Metazoa	Arthropoda	Insecta	Hymenoptera	Formicidae	Lasius	Lasius niger	(Linnaeus, 1758)	0	92	0	91	0	93	0	82	0	52	0	111	0	132	0	112	0	84	0	72	0	57	0	95	0	84	0	99	0	87	0	99	0	100	0	82	0	59	0
otu234	PHLAI815-13	100	Metazoa	Arthropoda	Insecta	Lepidoptera	Tortricidae	Hedya	Hedya pruniana	(Hubner, 1799)	0	0	0	0	0	0	0	0	0	0	0	0	0	0	0	0	0	0	0	0	0	0	0	0	0	0	0	0	0	0	0	0	0	0	0	0	347	474	543
otu235	GCOL5539-15	100	Metazoa	Arthropoda	Insecta	Coleoptera	Curculionidae	Phyllobius	Phyllobius pomaceus	Gyllenhal, 1834	0	754	0	1015	0	711	0	805	0	395	0	1073	0	948	0	947	0	525	0	914	0	570	0	835	0	751	0	1125	0	889	0	750	0	994	0	983	0	0	0
otu237	BC_ZSM_HYM_15390;GBICH240-13	100	Metazoa	Arthropoda	Insecta	Hymenoptera	Ichneumonidae	Buathra	Buathra laborator	(Thunberg, 1822)	0	0	0	0	0	0	0	0	0	0	0	0	0	0	0	0	0	0	0	0	0	0	0	0	0	0	0	0	0	0	0	0	0	0	0	0	225	0	290
otu238	CORSE054-18	100	Metazoa	Arthropoda	Insecta	Hemiptera	Cicadellidae	Allygus	Allygus modestus	Scott, 1875	0	0	0	0	0	0	0	0	0	0	0	0	0	0	0	0	0	0	0	0	0	0	0	0	0	0	0	0	0	0	0	0	0	0	0	0	0	0	0
otu239	NLLEA122-12	100	Metazoa	Arthropoda	Insecta	Lepidoptera	Elachistidae	Ethmia	Ethmia quadrillella	(Goeze, 1783)	0	0	0	0	0	0	0	0	0	0	0	0	0	0	0	0	0	0	0	0	0	0	0	0	0	0	0	0	0	0	0	0	0	0	0	0	91	180	115
otu242	ZFMK-TIS-2505171	100	Metazoa	Arthropoda	Insecta	Diptera	Dolichopodidae	Dolichopus	Dolichopus plumipes	(Scopoli, 1753)	0	272	0	294	0	235	0	250	0	150	0	355	0	385	0	280	0	243	0	332	0	198	0	310	0	255	0	375	0	285	0	284	0	394	0	329	84	350	118
otu243	ZFMK-TIS-2505551	100	Metazoa	Arthropoda	Insecta	Diptera	Sciaridae	Bradysia	Bradysia trivittata	(Staeger, 1840)	0	0	0	0	0	0	0	0	0	0	0	5	0	5	0	0	0	0	0	0	0	0	0	0	0	0	0	0	0	0	0	5	0	0	0	4	0	39	0
otu244	NLLEA577-12	100	Metazoa	Arthropoda	Insecta	Lepidoptera	Pterophoridae	Pterophorus	Pterophorus pentadactyla	(Linnaeus, 1758)	0	0	0	0	0	0	0	0	0	0	0	0	0	0	0	0	0	0	0	0	0	0	0	0	0	0	0	0	0	0	0	0	0	0	0	0	244	12	379
otu248	BIOUG05217-B12;GMGRB981-13	95.8	Metazoa	Arthropoda	Insecta	Diptera	Cecidomyiidae		NA	NA	7	584	10	752	5	550	4	419	0	371	5	751	0	835	0	558	5	524	14	558	0	578	10	508	5	545	0	722	0	571	5	734	0	549	5	552	0	17	0
otu251	GU559570	100	Metazoa	Arthropoda	Insecta	Lepidoptera	Pieridae	Pieris	Pieris rapae	(Linnaeus, 1758)	0	0	0	0	0	0	0	0	0	0	0	0	0	0	0	0	0	0	0	0	0	0	0	0	0	0	0	0	0	0	0	0	0	0	0	0	0	0	0
otu252	PGBAL114-19	100	Metazoa	Arthropoda	Insecta	Diptera	Chironomidae	Chironomus	Chironomus luridus	Strenzke, 1959	0	213	0	242	4	185	0	158	0	125	0	255	0	273	0	257	0	135	0	250	0	144	0	208	0	189	0	257	0	234	0	254	0	255	0	255	0	349	0
otu254	MT941918	98.4	Metazoa	Arthropoda	Insecta	Diptera	Psilidae	Chamaepsila	Chamaepsila rosae	(Fabricius, 1794)	150	795	187	903	173	732	133	535	158	485	209	931	145	925	173	818	194	575	211	855	190	712	211	843	185	798	195	1059	152	853	201	958	157	949	202	933	8	41	17
otu257	BIOUG22191-B08;GBMWB1850-15	100	Metazoa	Arthropoda	Insecta	Diptera	Heleomyzidae	Tephrochlamys	Tephrochlamys rufiventris	(Meigen, 1830)	0	955	0	972	0	749	0	817	0	458	0	1173	0	1079	0	851	0	755	0	1009	0	509	0	929	0	824	0	1155	0	982	0	937	0	1208	0	993	0	305	0
otu250	KR571925	100	Metazoa	Arthropoda	Insecta	Diptera	Chironomidae	Pseudosmittia	NA	NA	5	594	12	720	10	510	11	507	14	335	9	751	0	740	10	591	10	505	0	555	17	394	22	500	10	517	12	770	5	582	18	552	0	794	12	559	11	274	20
otu252	ZFMK-TIS-2509357	100	Metazoa	Arthropoda	Insecta	Hymenoptera	Tenthredinidae	Athalia	Athalia circularis	(Klug, 1815)	0	0	0	0	0	0	0	0	0	0	0	0	0	0	0	0	0	0	0	0	0	0	0	0	0	0	0	0	0	0	0	0	0	0	0	0	115	252	109
otu258	HQ947701	100	Metazoa	Arthropoda	Insecta	Hymenoptera	Crabronidae	Psenulus	Psenulus pallipes	(Panzer, 1798)	0	0	0	0	0	0	0	0	0	0	0	0	0	0	0	0	0	0	0	0	0	0	0	0	0	0	0	0	0	0	0	0	0	0	0	0	17	181	23
otu259	GBSYM1582-13	100	Metazoa	Arthropoda	Insecta	Hymenoptera	Cephidae	Cephus	Cephus pygmeus	(Linnaeus, 1757)	0	0	0	0	0	0	0	0	0	0	0	0	0	0	0	0	0	0	0	0	0	0	0	0	0	0	0	0	0	0	0	0	0	0	0	0	490	0	929
otu270	BIOUG05217-B12;GMGRB981-13	97.4	Metazoa	Arthropoda	Insecta	Diptera	Cecidomyiidae		NA	NA	0	473	0	550	0	502	0	380	0	290	0	551	0	702	0	588	0	455	0	445	0	435	0	493	0	474	0	584	0	514	0	584	0	552	0	502	0	0	0
otu273	BIOUG15219-E09;GMGMA1394-14	99.2	Metazoa	Arthropoda	Insecta	Diptera	Anthomyiidae	Anthomyia	Anthomyia pluvialis	(Linnaeus, 1758)	245	0	330	0	281	0	235	0	273	0	405	0	225	0	322	0	221	0	325	0	359	0	403	0	254	0	375	0	285	0	304	0	257	0	419	0	8	48	15
otu274	GBMHH28557-19	100	Metazoa	Arthropoda	Insecta	Hemiptera	Cicadellidae	Empoasca	Empoasca decipiens	Paoli, 1930	0	19	0	34	0	13	0	27	0	11	0	20	0	23	0	12	0	18	0	17	0	17	0	22	0	13	0	15	0	28	0	30	0	27	0	18	0	5	0
otu275	GCOL12025-15	100	Metazoa	Arthropoda	Insecta	Coleoptera	Carabidae	Stenolophus	Stenolophus mixtus	(Herbst, 1784)	0	178	0	212	0	145	0	145	0	75	0	230	0	199	0	203	0	171	0	155	0	135	0	210	0	154	0	220	0	170	0	207	0	222	0	154	45	138	59
otu284	GMNZF555-14	100	Metazoa	Arthropoda	Insecta	Psocoptera	Ectopsocidae	Ectopsocus	Ectopsocus briggsi	Mc Lachlan, 1899	0	28	0	13	0	24	0	15	0	8	0	18	0	24	0	27	0	20	0	24	0	12	0	30	0	18	0	14	0	13	0	17	0	35	0	22	0	4	0
otu285	BC_ZSM_Lep_02908;GWORG088-08	100	Metazoa	Arthropoda	Insecta	Lepidoptera	Geometridae	Cabera	Cabera exanthemata	(Scopoli, 1753)	0	0	0	0	0	0	0	0	0	0	0	0	0	0	0	0	0	0	0	0	0	0	0	0	0	0	0	0	0	0	0	0	0	0	0	0	170	0	252
otu287	SCINO1035-15	100	Metazoa	Arthropoda	Insecta	Diptera	Sciaridae	Cratyna	Cratyna nobilis	(Winnertz, 1857)	0	24	0	22	0	15	0	25	0	15	0	27	0	33	0	25	0	15	0	25	0	9	0	21	0	25	0	23	0	25	0	53	0	25	0	35	0	38	0
otu288	ZFMK-TIS-2530521	100	Metazoa	Arthropoda	Insecta	Coleoptera	Cantharidae	Cantharis	Cantharis pallida	Goeze, 1777	0	0	0	0	0	0	0	0	0	0	0	0	0	0	0	0	0	0	0	0	0	0	0	0	0	0	0	0	0	0	0	0	0	0	0	0	0	27	0
otu290	COLHH305-18	100	Metazoa	Arthropoda	Insecta	Hymenoptera	Ichneumonidae	Enicospilus	Enicospilus ramidulus	(Linnaeus, 1758)	0	0	0	0	0	0	0	0	0	0	0	0	0	0	0	0	0	0	0	0	0	0	0	0	0	0	0	0	0	0	0	0	0	0	0	0	0	0	0
otu292	GBOL_Col_FK_1831;GBCOC595-12	99.7	Metazoa	Arthropoda	Insecta	Coleoptera	Melyridae	Malachius	Malachius bipustulatus	(Linnaeus, 1758)	559	0	521	0	474	0	405	0	408	0	503	0	323	0	392	0	510	0	389	0	552	0	525	0	515	0	404	0	440	0	481	0	535	0	481	0	111	0	135
otu294	LEFIB514-10	100	Metazoa	Arthropoda	Insecta	Lepidoptera	Tortricidae	Endothenia	Endothenia quadrimaculana	(Haworth, 1811)	0	0	0	0	0	0	0	0	0	0	0	0	0	0	0	0	0	0	0	0	0	0	0	0	0	0	0	0	0	0	0	0	0	0	0	0	105	137	157
otu297	BC-ZSM-HYM-27751-G11;BCHYM7583-15	100	Metazoa	Arthropoda	Insecta	Hymenoptera	Ichneumonidae	Ichneumon	Ichneumon suspiciosus	Wesmael, 1845	0	0	0	0	0	0	0	0	0	0	0	0	0	0	0	0	0	0	0	0	0	0	0	0	0	0	0	0	0	0	0	0	0	0	0	0	19	0	12
otu298	GMGMV2541-20	100	Metazoa	Arthropoda	Insecta	Hymenoptera	Tenthredinidae	Athalia	Athalia cordata	Serville, 1823	0	0	0	0	0	0	0	0	0	0	0	0	0	0	0	0	0	0	0	0	0	0	0	0	0	0	0	0	0	0	0	0	0	0	0	0	0	20	0
otu300	ZFMK-TIS-2573931	100	Metazoa	Arthropoda	Insecta	Coleoptera	Staphylinidae	Atheta	Atheta fungicola	(Thomson & C. G., 1852)	0	0	0	0	0	0	0	0	0	0	0	0	0	0	0	0	0	0	0	0	0	0	0	0	0	0	0	0	0	0	0	0	0	0	0	0	0	0	0
otu304	BIOUG05215-B07;GMGRB881-13	95.1	Metazoa	Arthropoda	Insecta	Diptera	Cecidomyiidae		NA	NA	0	0	0	0	0	0	0	0	0	0	0	0	0	0	0	0	0	0	0	0	0	0	0	0	0	0	0	0	0	0	0	0	0	0	0	0	0	45	0
otu305	GMGMT1513-20	100	Metazoa	Arthropoda	Insecta	Diptera	Heleomyzidae	Suillia	NA	NA	0	0	0	0	0	0	0	0	0	0	0	0	0	0	0	0	0	0	0	0	0	4	0	0	0	0	0	0	0	0	0	0	0	0	0	0	0	0	0
otu307	ICHFI1207-12	100	Metazoa	Arthropoda	Insecta	Hymenoptera	Ichneumonidae	Hyposoter	NA	NA	0	0	0	0	0	0	0	0	0	0	0	0	0	0	0	0	0	0	0	0	0	0	0	0	0	0	0	0	0	0	0	0	0	0	0	0	0	0	0
otu309	KM445254	100	Metazoa	Arthropoda	Insecta	Coleoptera	Cerambycidae	Tetrops	Tetrops starkii	Chevrolat, 1859	0	355	0	485	0	322	0	284	0	185	0	454	0	480	0	385	0	330	0	379	0	199	0	403	0	339	0	445	0	435	0	345	0	459	0	389	0	0	0
otu310	HQ105735	100	Metazoa	Arthropoda	Insecta	Hemiptera	Miridae	Heterotoma	Heterotoma planicornis	(Pallas, 1772)	0	0	0	0	0	0	0	0	0	0	0	0	0	0	0	0	0	0	0	0	0	0	0	0	0	0	0	0	0	0	0	0	0	0	0	0	0	0	0
otu313	KX142741	100	Metazoa	Arthropoda	Insecta	Trichoptera	Phryganeidae	Trichostegia	Trichostegia minor	(Curtis, 1834)	0	0	0	0	0	0	0	0	0	0	0	0	0	0	0	0	0	0	0	0	0	0	0	0	0	0	0	0	0	0	0	0	0	0	0	0	0	0	0
otu315	ZFMK-TIS-2000912	100	Metazoa	Arthropoda	Insecta	Coleoptera	Elateridae	Athous	Athous haemorrhoidalis	(Fabricius, 1801)	0	0	0	0	0	0	0	0	0	0	0	0	0	0	0	0	0	0	0	0	0	0	0	0	0	0	0	0	0	0	0	0	0	0	0	0	253	0	481
otu315	GMGMP7894-18	100	Metazoa	Arthropoda	Insecta	Hymenoptera	Ichneumonidae	Hyposoter	NA	NA	0	20	0	42	0	35	0	30	0	22	0	31	0	35	0	33	0	23	0	33	0	35	0	38	0	19	0	40	0	23	0	51	0	29	0	29	0	0	0
otu317	BIOUG05217-B12;GMGRB981-13	95.8	Metazoa	Arthropoda	Insecta	Diptera	Cecidomyiidae		NA	NA	10	310	12	503	12	470	8	309	0	228	15	470	14	504	24	417	14	371	25	455	17	410	17	420	0	320	9	539	12	442	7	483	7	395	19	357	0	4	0
otu321	FBCOF504-12	100	Metazoa	Arthropoda	Insecta	Coleoptera	Throscidae	Trixagus	Trixagus dermestoides	(Linnaeus, 1757)	0	0	0	0	0	0	0	0	0	0	0	0	0	0	0	0	0	0	0	0	0	0	0	0	0	0	0	0	0	0	0	0	0	0	0	0	0	74	0
otu329	BIOUG22309-A11;GBMWN2095-15	100	Metazoa	Arthropoda	Insecta	Diptera	Tipulidae	Nephrotoma	Nephrotoma flavescens	(Linnaeus, 1758)	0	0	0	0	0	0	0	0	0	0	0	0	0	0	0	0	0	0	0	0	0	0	0	0	0	0	0	0	0	0	0	0	0	0	0	0	124	0	238
otu330	GMGMA027-14	100	Metazoa	Arthropoda	Insecta	Diptera	Phoridae	Phora	NA	NA	0	128	0	115	0	70	0	73	0	54	0	112	0	151	0	128	0	50	0	123	0	82	0	92	0	108	0	152	0	101	0	99	0	150	0	139	0	10	0
otu331	FIDIP1925-12	100	Metazoa	Arthropoda	Insecta	Diptera	Muscidae	Limnophora	Limnophora tigrina	(Am Stein, 1850)	0	153	0	241	0	138	0	129	0	95	0	254	0	227	0	185	0	123	0	194	0	133	0	219	0	131	0	221	0	151	0	194	0	195	0	215	37	30	95
otu333	BC_ZSM_HYM_19877;BCHYM1542-14	100	Metazoa	Arthropoda	Insecta	Hymenoptera	Crabronidae	Trypoxylon	Trypoxylon clavicerum	Lepeletier de Saint Fargeau & Audinet-Serville, 1828	0	0	0	0	0	0	0	0	0	0	0	0	0	0	0	0	0	0	0	0	0	0	0	0	0	0	0	0	0	0	0	0	0	0	0	0	0	25	0
otu335	ZFMK-TIS-2501057	100	Metazoa	Arthropoda	Insecta	Diptera	Muscidae		NA	NA	0	0	0	0	0	0	0	0	0	0	0	0	0	0	0	0	0	0	0	0	0	0	0	0	0	0	0	0	0	0	0	0	0	0	0	0	97	123	523
otu337	FINTI830-12	100	Metazoa	Arthropoda	Insecta	Diptera	Limoniidae	Molophilus	NA	NA	51	790	29	841	50	570	27	507	37	397	59	959	33	949	47	759	43	522	29	754	44	511	32	735	45	524	40	913	40	718	37	808	42	1001	35	757	0	0	0
otu341	KM022598	100	Metazoa	Arthropoda	Insecta	Hemiptera	Miridae	Plagiognathus	Plagiognathus arbustorum	(Fabricius, 1794)	0	0	0	0	0	0	0	0	0	0	0	0	0	0	0	0	0	0	0	0	0	0	0	0	0	0	0	0	0	0	0	0	0	0	0	0	0	0	0
otu342	GBOL-224101581	100	Metazoa	Arthropoda	Insecta	Diptera	Phoridae		NA	NA	0	0	0	0	0	0	0	0	0	0	0	0	0	0	0	0	0	0	0	0	0	0	0	0	0	0	0	0	0	0	0	0	0	0	0	0	0	27	0
otu347	BC_ZSM_HYM_21214;BCHYM3259-14	100	Metazoa	Arthropoda	Insecta	Hymenoptera	Ichneumonidae	Pimpla	Pimpla contemplator	(Muller, 1775)	0	0	0	0	0	0	0	0	0	0	0	0	0	0	0	0	0	0	0	0	0	0	0	0	0	0	0	0	0	0	0	0	0	0	0	0	205	0	210
otu348	JN288222	100	Metazoa	Arthropoda	Insecta	Coleoptera	Staphylinidae	Philonthus	Philonthus jurgans	Tottenham, 1937	0	0	0	0	0	0	0	0	0	0	0	0	0	0	0	0	0	0	0	0	0	0	0	0	0	0	0	0	0	0	0	0	0	0	0	0	0	0	0
otu351	BC_ZSM_HYM_20924;BCHYM2584-14	100	Metazoa	Arthropoda	Insecta	Hymenoptera	Ichneumonidae	Pimpla	Pimpla rufipes	Miller, 1759	0	0	0	0	0	0	0	0	0	0	0	0	0	0	0	0	0	0	0	0	0	0	0	0	0	0	0	0	0	0	0	0	0	0	0	0	0	0	0
otu353	GMGMM1055-14	100	Metazoa	Arthropoda	Insecta	Hymenoptera	Ichneumonidae	Polytribax	NA	NA	0	0	0	0	0	0	0	0	0	0	0	0	0	0	0	0	0	0	0	0	0	0	0	0	0	0	0	0	0	0	0	0	0	0	0	0	110	0	79
otu354	GMGMU4078-20	100	Metazoa	Arthropoda	Insecta	Diptera	Phoridae	Megaselia	Megaselia gregaria	(Wood, 1910)	0	30	0	34	0	41	0	25	0	12	0	44	0	48	0	35	0	15	0	30	0	27	0	37	0	34	0	43	0	44	0	35	0	55	0	34	0	0	0
otu355	GCOL355-15	100	Metazoa	Arthropoda	Insecta	Coleoptera	Cerambycidae	Grammoptera	Grammoptera ruficornis	(Fabricius, 1781)	0	185	0	259	0	203	0	207	0	108	0	319	0	248	0	223	0	155	0	254	0	144	0	217	0	153	0	314	0	239	0	250	0	221	0	285	0	54	0
otu355	IBBP040-10	100	Metazoa	Arthropoda	Insecta	Hymenoptera	Andrenidae	Andrena	Andrena minutula	(Kirby, 1802)	0	74	0	119	0	52	0	57	0	12	0	93	0	72	0	77	0	37	0	55	0	33	0	52	0	38	0	93	0	55	0	57	0	78	0	78	0	0	0
otu351	GBOL-223955410	100	Metazoa	Arthropoda	Insecta	Diptera	Cecidomyiidae		NA	NA	0	5	0	12	0	7	0	9	0	5	0	12	0	15	0	7	0	14	0	8	0	14	0	0	0	12	0	13	0	14	0	11	0	15	0	10	5	28	0
otu354	FBORT059-09	100	Metazoa	Arthropoda	Insecta	Orthoptera	Acrididae	Chrysochraon	Chrysochraon dispar	(Germar, 1834)	0	0	0	0	0	0	0	0	0	0	0	0	0	0	0	0	0	0	0	0	0	0	0	0	0	0	0	0	0	0	0	0	0	0	0	0	0	0	0
otu357	ZFMK-TIS-2597735	100	Metazoa	Arthropoda	Insecta	Hymenoptera	Crabronidae	Crossocerus	Crossocerus vagabundus	(Panzer, 1798)	0	0	0	0	0	0	0	0	0	0	0	0	0	0	0	0	0	0	0	0	0	0	0	0	0	0	0	0	0	0	0	0	0	0	0	0	248	22	292
otu359	KP593274	100	Metazoa	Arthropoda	Insecta	Diptera	Phoridae	Megaselia	Megaselia lucifrons	(Schmitz, 1918)	0	0	0	5	0	9	0	3	0	3	0	0	0	9	0	0	0	5	0	7	0	7	0	0	0	0	0	0	0	5	0	5	0	0	0	4	0	19	0
otu371	ZFMK-TIS-2558010	99.7	Metazoa	Arthropoda	Insecta	Hemiptera	Tingidae	Dictyla	Dictyla humuli	(Fabricius, 1794)	0	0	0	0	0	0	0	0	0	0	0	0	0	0	0	0	0	0	0	0	0	0	0	0	0	0	0	0	0	0	0	0	0	0	0	0	0	7	0
otu372	OPPQM1309-17	100	Metazoa	Arthropoda	Insecta	Diptera	Keroplatidae	Orfelia	Orfelia nemoralis	(Meigen, 1818)	0	155	0	179	0	154	0	141	0	90	0	212	0	195	0	143	0	155	0	137	0	132	0	154	0	143	0	182	0	173	0	141	0	154	0	149	20	48	17
otu373	GBMIN11455-13	100	Metazoa	Arthropoda	Insecta	Hymenoptera	Vespidae	Symmorphus	Symmorphus crassicornis	(Panzer, 1795)	0	0	0	0	0	0	0	0	0	0	0	0	0	0	0	0	0	0	0	0	0	0	0	0	0	0	0	0	0	0	0	0	0	0	0	0	124	0	25
otu374	BIOUG17374-C12;GMGMM1002-14	100	Metazoa	Arthropoda	Insecta	Diptera	Asilidae	Dioctria	Dioctria linearis	(Fabricius, 1787)	0	0	0	0	0	0	0	0	0	0	0	0	0	0	0	0	0	0	0	0	0	0	0	0	0	0	0	0	0	0	0	0	0	0	0	0	138	0	200
otu375	GBOL07823;GBCOU5388-14	100	Metazoa	Arthropoda	Insecta	Coleoptera	Chrysomelidae	Epitrix	Epitrix pubescens	(Koch, 1803)	0	0	0	0	0	0	0	0	0	0	0	0	0	0	0	0	0	0	0	0	0	0	0	0	0	0	0	0	0	0	0	0	0	0	0	0	0	154	0
otu378	PHAAN100-17	100	Metazoa	Arthropoda	Insecta	Hymenoptera	Mymaridae		NA	NA	34	105	34	53	43	59	35	55	41	49	21	115	20	111	35	108	28	40	44	72	37	82	25	77	38	81	40	124	35	92	41	110	41	125	47	71	32	85	52
otu380	ICHFI1583-13	100	Metazoa	Arthropoda	Insecta	Hymenoptera	Ichneumonidae	Pimpla	NA	NA	0	0	0	0	0	0	0	0	0	0	0	0	0	0	0	0	0	0	0	0	0	0	0	0	0	0	0	0	0	0	0	0	0	0	0	0	0	0	0
otu381	ICHFI187-12	95.8	Metazoa	Arthropoda	Insecta	Hymenoptera	Ichneumonidae	Netelia	NA	NA	0	0	0	0	0	0	0	0	0	0	0	0	0	0	0	0	0	0	0	0	0	0	0	0	0	0	0	0	0	0	0	0	0	0	0	0	0	0	0
otu382	BC_ZSM_HYM_05581;FBICA071-10	100	Metazoa	Arthropoda	Insecta	Hymenoptera	Ichneumonidae	Schizopyga	Schizopyga circulator	(Panzer, 1800)	0	28	0	28	0	11	0	22	0	14	0	27	0	37	0	29	0	14	0	29	0	28	0	22	0	12	0	44	0	23	0	32	0	29	0	19	0	0	0
otu384	AMTPA311-15	100	Metazoa	Arthropoda	Insecta	Hymenoptera	Ichneumonidae	Heterischnus	NA	NA	0	0	0	0	0	0	0	0	0	0	0	0	0	0	0	0	0	0	0	0	0	0	0	0	0	0	0	0	0	0	0	0	0	0	0	0	7	0	7
otu391	KR032315	100	Metazoa	Arthropoda	Insecta	Hemiptera	Aphididae	Myzus	Myzus lythri	(Schrank, 1801)	0	223	0	309	0	228	0	182	0	140	0	252	0	250	0	209	0	245	0	235	0	224	0	250	0	227	0	354	0	251	0	297	0	253	0	254	3	258	5
otu392	ZFMK-TIS-14128	100	Metazoa	Arthropoda	Insecta	Coleoptera	Cantharidae	Rhagonycha	Rhagonycha fulva	(Scopoli, 1753)	0	0	0	0	0	0	0	0	0	0	0	0	0	0	0	0	0	0	0	0	0	0	0	0	0	0	0	0	0	0	0	0	0	0	0	0	0	0	0
otu395	BC_ZSM_HYM_03927;FBIIA982-10	100	Metazoa	Arthropoda	Insecta	Hymenoptera	Ichneumonidae	Ichneumon	Ichneumon albiger	Wesmael, 1845	0	0	0	0	0	0	0	0	0	0	0	0	0	0	0	0	0	0	0	0	0	0	0	0	0	0	0	0	0	0	0	0	0	0	0	0	0	0	0
otu395	ZFMK-TIS-2585154	100	Metazoa	Arthropoda	Insecta	Diptera	Empididae	Hilara	Hilara cornicula	Loew, 1873	0	153	0	203	0	125	0	150	0	57	0	154	0	178	0	137	0	134	0	174	0	105	0	151	5	125	0	200	0	155	0	157	0	175	0	148	0	271	0
otu399	ZFMK-TIS-2555339	100	Metazoa	Arthropoda	Insecta	Diptera	Dolichopodidae	Argyra	Argyra diaphana	(Fabricius, 1775)	0	0	0	0	0	0	0	0	0	0	0	0	0	0	0	0	0	0	0	0	0	0	0	0	0	0	0	0	0	0	0	0	0	0	0	0	394	53	395
otu407	BC_ZSM_HYM_10455;FBICA395-11	100	Metazoa	Arthropoda	Insecta	Hymenoptera	Ichneumonidae	Bathythrix	Bathythrix pellucidator	(Gravenhorst, 1829)	0	0	0	0	0	0	0	0	0	0	0	0	0	0	0	0	0	0	0	0	0	0	0	0	0	0	0	0	0	0	0	0	0	0	0	0	0	4	0
otu410	BC_ZSM_HYM_15570;GBICH375-13	100	Metazoa	Arthropoda	Insecta	Hymenoptera	Ichneumonidae	Endromopoda	Endromopoda detrita	(Holmgren, 1850)	0	0	0	0	0	0	0	0	0	0	0	0	0	0	0	0	0	0	0	0	0	0	0	0	0	0	0	0	0	0	0	0	0	0	0	0	0	0	0
otu414	FBSYB1157-12	100	Metazoa	Arthropoda	Insecta	Hymenoptera	Cephidae	Calameuta	Calameuta filiformis	(Eversmann, 1847)	0	0	0	0	0	0	0	0	0	0	0	0	0	0	0	0	0	0	0	0	0	0	0	0	0	0	0	0	0	0	0	0	0	0	0	0	255	0	355
otu415	GBOL-224009398	100	Metazoa	Arthropoda	Insecta	Diptera	Drosophilidae	Drosophila	Drosophila subobscura	Collin, 1935	0	345	7	491	0	317	0	347	0	238	0	501	0	518	4	431	7	304	5	445	8	259	0	428	9	342	8	535	10	415	14	447	5	482	7	500	0	50	0
otu417	GMGMC1058-14	100	Metazoa	Arthropoda	Insecta	Diptera	Agromyzidae	Agromyza	NA	NA	0	0	0	0	0	0	0	0	0	0	0	0	0	0	0	0	0	0	0	0	0	0	0	0	0	0	0	0	0	0	0	0	0	0	0	0	0	15	0
otu418	BBHEC257-09	99.7	Metazoa	Arthropoda	Insecta	Hymenoptera	Ichneumonidae	Mesochorus	Mesochorus sp.		0	0	0	0	0	0	0	0	0	0	0	0	0	0	0	0	0	0	0	0	0	0	0	0	0	0	0	0	0	0	0	0	0	0	0	0	37	0	14
otu419	ZFMK-TIS-2007738	100	Metazoa	Arthropoda	Insecta	Diptera	Tipulidae	Tipula	Tipula fascipennis	Wiedemann, 1818	0	0	0	0	0	0	0	0	0	0	0	0	0	0	0	0	0	0	0	0	0	0	0	0	0	0	0	0	0	0	0	0	0	0	0	0	0	0	0
otu421	COLFH1004-15	100	Metazoa	Arthropoda	Insecta	Coleoptera	Coccinellidae	Adalia	Adalia bipunctata	(Linnaeus, 1758)	0	0	0	0	0	0	0	0	0	0	0	0	0	0	0	0	0	0	0	0	0	0	0	0	0	0	0	0	0	0	0	0	0	0	0	0	0	155	5
otu422	FIDIP797-12	100	Metazoa	Arthropoda	Insecta	Diptera	Platystomatidae	Platystoma	Platystoma seminationis	(Fabricius, 1775)	0	0	0	0	0	0	0	0	0	0	0	0	0	0	0	0	0	0	0	0	0	0	0	0	0	0	0	0	0	0	0	0	0	0	0	0	94	0	105
otu423	ZFMK-TIS-12159	95.8	Metazoa	Arthropoda	Insecta	Hemiptera	Delphacidae	Conomelus	NA	NA	0	0	0	0	0	0	0	0	0	0	0	0	0	0	0	0	0	0	0	0	0	0	0	0	0	0	0	0	0	0	0	0	0	0	0	0	0	0	0
otu427	GBOL-224011744	100	Metazoa	Arthropoda	Insecta	Diptera	Chironomidae	Limnophyes	Limnophyes minimus	(Meigen, 1818)	0	13	0	15	0	29	0	14	0	20	0	27	0	17	0	7	0	11	0	21	0	18	0	24	0	15	0	12	0	19	0	21	0	29	0	12	9	225	14
otu428	KR934545	100	Metazoa	Arthropoda	Insecta	Hymenoptera	Ichneumonidae		NA	NA	0	0	0	0	0	0	0	0	0	0	0	0	0	0	0	0	0	0	0	0	0	0	0	0	0	0	0	0	0	0	0	0	0	0	0	0	0	27	0
otu432	BC_ZSM_HYM_03505;FBIIA551-10	100	Metazoa	Arthropoda	Insecta	Hymenoptera	Ichneumonidae		NA	NA	0	0	0	0	0	0	0	0	0	0	0	0	0	0	0	0	0	0	0	0	0	0	0	0	0	0	0	0	0	0	0	0	0	0	0	0	190	0	239
otu434	ODOPE357-11	100	Metazoa	Arthropoda	Insecta	Lepidoptera	Lycaenidae	Celastrina	Celastrina argiolus	(Linnaeus, 1758)	0	0	0	0	0	0	0	0	0	0	0	0	0	0	0	0	0	0	0	0	0	0	0	0	0	0	0	0	0	0	0	0	0	0	0	0	0	0	0
otu435	NSMTP085-15	100	Metazoa	Arthropoda	Insecta	Diptera	Heleomyzidae	Oecothea	NA	NA	0	0	0	0	0	0	0	0	0	0	0	0	0	0	0	0	0	0	0	0	0	0	0	0	0	0	0	0	0	0	0	0	0	0	0	0	48	35	54
otu437	JF730058	100	Metazoa	Arthropoda	Insecta	Lepidoptera	Tortricidae	Syricoris	Syricoris lacunana	Denis & Schiffermüller, 1775	0	0	0	0	0	0	0	0	0	0	0	0	0	0	0	0	0	0	0	0	0	0	0	0	0	0	0	0	0	0	0	0	0	0	0	0	17	134	20
otu438	UAMIC874-13	100	Metazoa	Arthropoda	Insecta	Diptera	Dolichopodidae	Rhaphium	Rhaphium elegantulum	(Meigen, 1824)	0	0	0	0	0	0	0	0	0	0	0	0	0	0	0	0	0	0	0	0	0	0	0	0	0	0	0	0	0	0	0	0	0	0	0	0	0	75	0
otu439	ZFMK-TIS-1802330	99.7	Metazoa	Arthropoda	Insecta	Diptera	Conopidae	Sicus	Sicus ferrugineus	(Linnaeus, 1751)	0	0	0	0	0	0	0	0	0	0	0	0	0	0	0	0	0	0	0	0	0	0	0	0	0	0	0	0	0	0	0	0	0	0	0	0	302	0	505
otu440	ZFMK-TIS-2529532	99.7	Metazoa	Arthropoda	Insecta	Diptera	Keroplatidae		NA	NA	239	51	289	57	254	48	140	40	203	25	340	48	210	73	239	50	191	39	254	54	258	39	291	74	177	55	255	51	223	43	237	53	190	55	251	44	0	0	0
otu441	GBCOU3552-13	100	Metazoa	Arthropoda	Insecta	Coleoptera	Lampyridae	Lamprohiza	Lamprohiza splendidula	(Linnaeus, 1757)	0	0	0	0	0	0	0	0	0	0	0	0	0	0	0	0	0	0	0	0	0	0	0	0	0	0	0	0	0	0	0	0	0	0	0	0	0	0	0
otu443	ZFMK-TIS-2514599	100	Metazoa	Arthropoda	Insecta	Hemiptera	Delphacidae	Paraliburnia	Paraliburnia adela	(Flor, 1851)	0	0	0	0	0	0	0	0	0	0	0	0	0	0	0	0	0	0	0	0	0	0	0	0	0	0	0	0	0	0	0	0	0	0	0	0	0	113	0
otu447	BC_ZSM_HYM_21595;BCHYM4021-14	100	Metazoa	Arthropoda	Insecta	Hymenoptera	Ichneumonidae	Diplazon	Diplazon pectoratorius	(Thunberg, 1822)	149	0	170	0	139	0	112	0	90	0	173	0	89	0	154	0	98	0	122	0	155	0	153	0	105	0	187	0	148	0	124	0	95	0	115	0	25	25	47
otu453	BIOUG05217-B12;GMGRB981-13	95.8	Metazoa	Arthropoda	Insecta	Diptera	Cecidomyiidae		NA	NA	0	234	0	254	0	219	0	194	5	133	0	241	0	330	0	250	5	222	0	231	0	194	5	253	0	239	0	325	0	270	0	350	0	295	0	248	0	5	0
otu451	KJ835551	100	Metazoa	Arthropoda	Insecta	Hymenoptera	Halictidae	Halictus	Halictus tumulorum	(Linnaeus, 1758)	0	0	0	0	0	0	0	0	0	0	0	0	0	0	0	0	0	0	0	0	0	0	0	0	0	0	0	0	0	0	0	0	0	0	0	0	0	0	0
otu452	GMGMN412-14	99.7	Metazoa	Arthropoda	Insecta	Diptera	Lauxaniidae	Sapromyza	NA	NA	0	0	0	0	0	0	0	0	0	0	0	0	0	0	0	0	0	0	0	0	0	0	0	0	0	0	0	0	0	0	0	0	0	0	0	0	0	0	0
otu457	MN272124	100	Metazoa	Arthropoda	Insecta	Hemiptera	Psyllidae	Cacopsylla	Cacopsylla melanoneura	(Foerster, 1848)	0	95	0	99	0	75	0	50	0	30	0	88	0	88	0	95	0	42	0	99	0	52	0	80	0	52	0	107	0	77	0	143	0	83	0	72	11	57	15
otu471	BC_ZSM_HYM_03923;FBIIA978-10	100	Metazoa	Arthropoda	Insecta	Hymenoptera	Ichneumonidae	Ichneumon	Ichneumon albiger	Wesmael, 1845	0	0	0	0	0	0	0	0	0	0	0	0	0	0	0	0	0	0	0	0	0	0	0	0	0	0	0	0	0	0	0	0	0	0	0	0	0	0	0
otu473	BCHYM7527-15	100	Metazoa	Arthropoda	Insecta	Hymenoptera	Ichneumonidae	Dolichomitus	NA	NA	155	0	204	0	155	0	110	0	95	0	175	0	138	0	208	0	104	0	143	0	175	0	203	0	111	0	199	0	125	0	211	0	137	0	129	0	0	0	0
otu474	ZFMK-TIS-2552501	100	Metazoa	Arthropoda	Insecta	Hemiptera	Cymidae	Cymus	Cymus aurescens	Distant & W. L., 1883	0	0	0	0	0	0	0	0	0	0	0	0	0	0	0	0	0	0	0	0	0	0	0	0	0	0	0	0	0	0	0	0	0	0	0	0	0	34	0
otu475	COLFF254-13	100	Metazoa	Arthropoda	Insecta	Coleoptera	Cantharidae	Cantharis	Cantharis decipiens	Baudi, 1871	358	101	423	88	324	85	272	97	273	53	415	122	218	102	353	109	220	77	325	115	402	57	475	97	323	97	405	134	274	85	424	117	254	123	355	95	0	0	0
otu475	ACUFI119-12	100	Metazoa	Arthropoda	Insecta	Hymenoptera	Crabronidae	Trypoxylon	Trypoxylon attenuatum	F. Smith, 1851	0	0	0	0	0	0	0	0	0	0	0	0	0	0	0	0	0	0	0	0	0	0	0	0	0	0	0	0	0	0	0	0	0	0	0	0	0	0	0
otu479	FIDIP3854-13	100	Metazoa	Arthropoda	Insecta	Diptera	Chloropidae	Tricimba	NA	NA	0	72	0	75	0	71	0	45	0	21	0	87	0	54	0	51	0	55	0	58	0	57	0	55	0	50	0	70	0	88	0	72	0	81	0	79	0	58	0
otu480	BC_ZSM_HYM_13551;GBICH171-12	100	Metazoa	Arthropoda	Insecta	Hymenoptera	Ichneumonidae	Polyblastus	Polyblastus varitarsus	(Gravenhorst, 1829)	0	0	0	0	0	0	0	0	0	0	0	0	0	0	0	0	0	0	0	0	0	0	0	0	0	0	0	0	0	0	0	0	0	0	0	0	0	0	0
otu481	HVFW292-19	100	Metazoa	Arthropoda	Insecta	Psocoptera	Stenopsocidae	Graphopsocus	Graphopsocus cruciatus	(Linnaeus, 1758)	0	28	0	35	0	14	0	24	0	5	0	22	0	27	0	32	0	7	0	32	0	13	0	32	0	24	0	32	0	21	0	39	0	40	0	42	0	15	0
otu482	GBOL05944	100	Metazoa	Arthropoda	Insecta	Orthoptera	Tettigoniidae	Conocephalus	Conocephalus fuscus	(Fabricius, 1793)	0	0	0	0	0	0	0	0	0	0	0	0	0	0	0	0	0	0	0	0	0	0	0	0	0	0	0	0	0	0	0	0	0	0	0	0	0	0	0
otu483	ZFMK-TIS-2501239	100	Metazoa	Arthropoda	Insecta	Mecoptera	Panorpidae	Panorpa	Panorpa germanica	Linnaeus, 1758	0	0	0	0	0	0	0	0	0	0	0	0	0	0	0	0	0	0	0	0	0	0	0	0	0	0	0	0	0	0	0	0	0	0	0	0	185	0	300
otu485	OPPZA975-17	100	Metazoa	Arthropoda	Insecta	Diptera	Sciaridae	Lycoriella	Lycoriella sativae	(Johannsen, 1912)	0	30	0	35	0	40	0	15	0	19	0	40	0	43	0	39	0	31	0	34	0	17	0	18	0	24	0	23	0	22	0	37	0	25	0	14	0	32	0
otu489	COLHH357-18	97.1	Metazoa	Arthropoda	Insecta	Hymenoptera	Ichneumonidae	Apophua	NA	NA	0	0	0	0	0	0	0	0	0	0	0	0	0	0	0	0	0	0	0	0	0	0	0	0	0	0	0	0	0	0	0	0	0	0	0	0	0	0	0
otu495	SMNS_BS_000089	100	Metazoa	Arthropoda	Insecta	Hymenoptera	Pteromalidae	Asaphes	Asaphes vulgaris	Walker, 1834	0	0	0	0	0	0	0	0	0	0	0	0	0	0	0	0	0	0	0	0	0	0	0	0	0	0	0	0	0	0	0	0	0	0	0	0	0	0	0
otu500	GBOL-223952598	100	Metazoa	Arthropoda	Insecta	Hemiptera	Cicadellidae	Ribautiana	Ribautiana debilis	(Douglas & J. W., 1875)	0	0	0	0	0	0	0	0	0	0	0	0	0	0	0	0	0	0	0	0	0	0	0	0	0	0	0	0	0	0	0	0	0	0	0	0	0	120	0
otu501	ZFMK-TIS-2552095	100	Metazoa	Arthropoda	Insecta	Coleoptera	Throscidae		NA	NA	0	0	0	0	0	0	0	0	0	0	0	0	0	0	0	0	0	0	0	0	0	0	0	0	0	0	0	0	0	0	0	0	0	0	0	0	0	29	0
otu504	ZFMK-TIS-2595384	100	Metazoa	Arthropoda	Insecta	Hemiptera	Cicadellidae		NA	NA	0	0	0	0	0	0	0	0	0	0	0	0	0	0	0	0	0	0	0	0	0	0	0	0	0	0	0	0	0	0	0	0	0	0	0	0	0	49	0
otu505	CNW047-13	100	Metazoa	Arthropoda	Insecta	Hymenoptera	Vespidae	Ancistrocerus	Ancistrocerus trifasciatus	(Müller, 1775)	0	0	0	0	0	0	0	0	0	0	0	0	0	0	0	0	0	0	0	0	0	0	0	0	0	0	0	0	0	0	0	0	0	0	0	0	41	0	51
otu508	EUBUG589-11	99.7	Metazoa	Arthropoda	Insecta	Hemiptera	Blissidae	Ischnodemus	Ischnodemus sabuleti	(Fallen & C. F., 1825)	0	0	0	0	0	0	0	0	0	0	0	0	0	0	0	0	0	0	0	0	0	0	0	0	0	0	0	0	0	0	0	0	0	0	0	0	0	92	0
otu509	MT859573	100	Metazoa	Arthropoda	Insecta	Hymenoptera	Halictidae	Lasioglossum	Lasioglossum morio	(Fabricius, 1793)	0	0	0	0	0	0	0	0	0	0	0	0	0	0	0	0	0	0	0	0	0	0	0	0	0	0	0	0	0	0	0	0	0	0	0	0	0	0	0
otu510	ICHFI735-12	99	Metazoa	Arthropoda	Insecta	Hymenoptera	Ichneumonidae	Enclisis	NA	NA	0	0	0	0	0	0	0	0	0	0	0	0	0	0	0	0	0	0	0	0	0	0	0	0	0	0	0	0	0	0	0	0	0	0	0	0	27	0	40
otu511	GMGMD440-14	100	Metazoa	Arthropoda	Insecta	Hymenoptera	Ichneumonidae	Lethades	NA	NA	0	0	0	0	0	0	0	0	0	0	0	0	0	0	0	0	0	0	0	0	0	0	0	0	0	0	0	0	0	0	0	0	0	0	0	0	0	0	0
otu512	OPPNK351-17	100	Metazoa	Arthropoda	Insecta	Diptera	Sciaridae	Bradysia	Bradysia urticae	Mohrig & Menzel, 1992	0	18	0	47	0	17	0	28	0	7	0	23	0	19	0	25	0	29	0	24	0	19	0	29	0	13	0	19	0	22	0	33	0	33	0	29	0	13	0
otu513	HYCNE1173-11	99.1	Metazoa	Arthropoda	Insecta	Hymenoptera	Braconidae	Hygroplitis	Hygroplitis sp.		0	0	0	0	0	0	0	0	0	0	0	0	0	0	0	0	0	0	0	0	0	0	0	0	0	0	0	0	0	0	0	0	0	0	0	0	0	0	0
otu517	NSMTP401-15	99.7	Metazoa	Arthropoda	Insecta	Hymenoptera	Ichneumonidae	Syrphoctonus	Syrphoctonus tarsatorius	(Panzer, 1809)	155	0	194	0	172	0	141	0	133	0	182	0	75	0	155	0	125	0	135	0	178	0	173	0	128	0	174	0	135	0	190	0	149	0	144	0	19	12	45
otu519	ASQIC515-09	100	Metazoa	Arthropoda	Insecta	Hymenoptera	Ichneumonidae	Diacritus	Diacritus aciculatus	(Vollenhoven, 1878)	0	0	0	0	0	0	0	0	0	0	0	0	0	0	0	0	0	0	0	0	0	0	0	0	0	0	0	0	0	0	0	0	0	0	0	0	0	0	0
otu521	OPPZC515-17	100	Metazoa	Arthropoda	Insecta	Hymenoptera	Ichneumonidae	Dusona	NA	NA	85	0	153	0	122	0	78	0	47	0	227	0	57	0	123	0	58	0	109	0	59	0	155	0	33	0	105	0	52	0	110	0	37	0	59	0	140	5	98
otu522	GMBMN459-17	95.8	Metazoa	Arthropoda	Insecta	Diptera	Sciaridae	Corynoptera	NA	NA	0	9	0	17	0	8	0	9	0	10	0	7	0	14	0	9	0	4	0	12	0	5	0	12	0	12	0	18	0	8	0	11	0	9	0	5	0	5	0
otu523	FIDIP1541-12	100	Metazoa	Arthropoda	Insecta	Diptera	Pipunculidae	Chalarus	Chalarus spurius	(Fallen, 1815)	0	74	0	97	0	83	0	85	0	35	0	102	0	120	0	115	0	93	0	82	0	58	0	87	0	93	0	120	0	99	0	78	0	91	0	105	0	33	0
otu529	BC_ZSM_HYM_20550;BCHYM2215-14	100	Metazoa	Arthropoda	Insecta	Hymenoptera	Ichneumonidae	Oxytorus	Oxytorus luridator	(Gravenhorst, 1820)	0	0	0	0	0	0	0	0	0	0	0	0	0	0	0	0	0	0	0	0	0	0	0	0	0	0	0	0	0	0	0	0	0	0	0	0	0	39	0
otu531	KR788505	100	Metazoa	Arthropoda	Insecta	Hymenoptera	Figitidae	Anacharis	NA	NA	0	0	0	0	0	0	0	0	0	0	0	0	0	0	0	0	0	0	0	0	0	0	0	0	0	0	0	0	0	0	0	0	0	0	0	0	15	12	13
otu535	FIDIP2350-12	100	Metazoa	Arthropoda	Insecta	Diptera	Chloropidae	Elachiptera	NA	NA	7	9	18	5	7	4	0	4	0	0	0	11	9	14	9	10	9	5	12	8	18	0	7	11	8	0	5	8	14	4	11	4	7	0	17	4	0	0	0
otu535	ZFMK-TIS-12033	100	Metazoa	Arthropoda	Insecta	Hemiptera	Delphacidae	Javesella	Javesella pellucida	(Fabricius, 1794)	0	0	0	0	0	0	0	0	0	0	0	0	0	0	0	0	0	0	0	0	0	0	0	0	0	0	0	0	0	0	0	0	0	0	0	0	0	0	0
otu540	BC_ZSM_HYM_20580;BCHYM2245-14	100	Metazoa	Arthropoda	Insecta	Hymenoptera	Ichneumonidae	Therion	Therion circumflexum	(Linnaeus, 1758)	0	0	0	0	0	0	0	0	0	0	0	0	0	0	0	0	0	0	0	0	0	0	0	0	0	0	0	0	0	0	0	0	0	0	0	0	0	0	0
otu541	OPPEC3130-17	100	Metazoa	Arthropoda	Insecta	Hymenoptera	Ichneumonidae	Aritranis	Aritranis director	(Thunberg, 1822)	0	0	0	0	0	0	0	0	0	0	0	0	0	0	0	0	0	0	0	0	0	0	0	0	0	0	0	0	0	0	0	0	0	0	0	0	10	0	18
otu543	KM452430	100	Metazoa	Arthropoda	Insecta	Coleoptera	Chrysomelidae	Crepidodera	Crepidodera fulvicornis	(Fabricius, 1792)	0	59	0	72	0	55	0	31	0	34	0	93	0	45	0	57	0	52	0	52	0	29	0	55	0	45	0	59	0	58	0	55	0	75	0	52	0	30	0
otu545	ZFMK-TIS-2552231	100	Metazoa	Arthropoda	Insecta	Raphidioptera	Raphidiidae	Xanthostigma	Xanthostigma xanthostigma	(Schummel, 1832)	0	0	0	0	0	0	0	0	0	0	0	0	0	0	0	0	0	0	0	0	0	0	0	0	0	0	0	0	0	0	0	0	0	0	0	0	42	92	75
otu549	GMBUB077-14	100	Metazoa	Arthropoda	Insecta	Hymenoptera	Pompilidae	Priocnemis	NA	NA	0	0	0	0	0	0	0	0	0	0	0	0	0	0	0	0	0	0	0	0	0	0	0	0	0	0	0	0	0	0	0	0	0	0	0	0	11	0	0
otu550	GBGLT340-15	100	Metazoa	Arthropoda	Insecta	Lepidoptera	Tortricidae	Grapholita	Grapholita funebrana	Treitschke, 1835	0	0	0	0	0	0	0	0	0	0	0	0	0	0	0	0	0	0	0	0	0	0	0	0	0	0	0	0	0	0	0	0	0	0	0	0	0	27	0
otu555	ZFMK-TIS-2595425	100	Metazoa	Arthropoda	Insecta	Hemiptera	Cixiidae	Cixius	Cixius nervosus	(Linnaeus, 1758)	0	0	0	0	0	0	0	0	0	0	0	0	0	0	0	0	0	0	0	0	0	0	0	0	0	0	0	0	0	0	0	0	0	0	0	0	0	32	0
otu552	ZFMK-TIS-2597773	100	Metazoa	Arthropoda	Insecta	Hymenoptera	Crabronidae	Psenulus	Psenulus concolor	(Dahlbom, 1843)	0	0	0	0	0	0	0	0	0	0	0	0	0	0	0	0	0	0	0	0	0	0	0	0	0	0	0	0	0	0	0	0	0	0	0	0	41	85	32
otu553	ZFMK-TIS-2522439	100	Metazoa	Arthropoda	Insecta	Coleoptera	Coccinellidae	Anisosticta	Anisosticta novemdecimpunctata	(Linnaeus, 1758)	0	0	0	0	0	0	0	0	0	0	0	0	0	0	0	0	0	0	0	0	0	0	0	0	0	0	0	0	0	0	0	0	0	0	0	0	0	0	0
otu554	HM374084	93	Metazoa	Arthropoda	Insecta	Hymenoptera	Ichneumonidae		NA	NA	0	0	0	0	0	0	0	0	0	0	0	0	0	0	0	0	0	0	0	0	0	0	0	0	0	0	0	0	0	0	0	0	0	0	0	0	0	0	0
otu570	ICHFI945-12	98.7	Metazoa	Arthropoda	Insecta	Hymenoptera	Ichneumonidae	Endasys	Endasys hungarianus	Sawoniewicz & Luhman, 1992	98	0	141	0	119	0	51	0	102	0	95	0	58	0	114	0	81	0	100	0	89	0	110	0	84	0	87	0	94	0	119	0	72	0	105	0	48	0	55
otu571	PHAAN100-17	95.2	Metazoa	Arthropoda	Insecta	Hymenoptera	Mymaridae		NA	NA	7	30	12	28	9	35	7	27	18	28	5	51	10	50	8	41	12	35	0	35	13	31	11	51	11	44	0	45	10	43	9	35	19	54	10	40	0	32	7
otu577	GMGML1049-14	99.7	Metazoa	Arthropoda	Insecta	Coleoptera	Tenebrionidae	Lagria	Lagria hirta	(Linnaeus, 1758)	0	0	0	0	0	0	0	0	0	0	0	0	0	0	0	0	0	0	0	0	0	0	0	0	0	0	0	0	0	0	0	0	0	0	0	0	0	0	0
otu581	COLHH407-18	100	Metazoa	Arthropoda	Insecta	Hymenoptera	Ichneumonidae	Lissonota	NA	NA	0	0	0	0	0	0	0	0	0	0	0	0	0	0	0	0	0	0	0	0	0	0	0	0	0	0	0	0	0	0	0	0	0	0	0	0	15	94	18
otu583	ICHFI1845-15	99	Metazoa	Arthropoda	Insecta	Hymenoptera	Ichneumonidae	Trematopygus	NA	NA	171	0	154	0	152	0	94	0	125	0	135	0	95	0	125	0	132	0	100	0	150	0	127	0	139	0	123	0	114	0	125	0	121	0	101	0	0	0	0
otu584	KR538187	100	Metazoa	Arthropoda	Insecta	Diptera	Phoridae	Conicera	Conicera similis	Haliday, 1833	0	5	0	4	0	5	0	5	0	0	0	5	0	0	0	10	0	8	0	12	0	3	0	7	0	8	0	7	0	4	0	4	0	9	0	11	0	20	0
otu585	ZFMK-TIS-2549127	100	Metazoa	Arthropoda	Insecta	Diptera	Scathophagidae	Norellia	Norellia spinimana	(Fallén, 1819)	0	0	0	0	0	0	0	0	0	0	0	0	0	0	0	0	0	0	0	0	0	0	0	0	0	0	0	0	0	0	0	0	0	0	0	0	85	0	88
otu588	KM938555	85.3	Metazoa	Arthropoda	Insecta				NA	NA	0	0	0	0	0	0	0	0	0	0	0	0	0	0	0	0	0	0	0	0	0	0	0	0	0	0	0	0	0	0	0	0	0	0	0	0	0	0	0
otu589	GMNWG3790-14	100	Metazoa	Arthropoda	Insecta	Hymenoptera	Ichneumonidae	Hadrodactylus	NA	NA	0	0	0	0	0	0	0	0	0	0	0	0	0	0	0	0	0	0	0	0	0	0	0	0	0	0	0	0	0	0	0	0	0	0	0	0	105	0	147
otu590	ZFMK-TIS-2520788	100	Metazoa	Arthropoda	Insecta	Diptera	Cecidomyiidae		NA	NA	0	35	0	48	0	33	0	37	0	19	0	45	0	57	0	28	0	48	0	40	0	35	0	29	0	31	0	52	0	45	0	71	0	43	0	53	5	72	10
otu591	KC975554	100	Metazoa	Arthropoda	Insecta	Hymenoptera	Tenthredinidae	Halidamia	Halidamia affinis	(Fallén, 1807)	0	129	0	180	0	109	0	121	0	59	0	204	0	149	0	137	0	99	0	124	0	95	0	185	0	110	0	174	0	125	0	139	0	134	0	145	90	240	101
otu592	LON2723-15	100	Metazoa	Arthropoda	Insecta	Lepidoptera	Choreutidae	Anthophila	Anthophila fabriciana	(Linnaeus, 1757)	0	0	0	0	0	0	0	0	0	0	0	0	0	0	0	0	0	0	0	0	0	0	0	0	0	0	0	0	0	0	0	0	0	0	0	0	0	83	0
otu595	GMGMK424-14	95.2	Metazoa	Arthropoda	Insecta	Hymenoptera	Ichneumonidae	Phobocampe	NA	NA	0	0	0	0	0	0	0	0	0	0	0	0	0	0	0	0	0	0	0	0	0	0	0	0	0	0	0	0	0	0	0	0	0	0	0	0	0	0	0
otu500	GBCH0008-05	93.2	Metazoa	Arthropoda	Arachnida	Trombidiformes	Podapolipidae		NA	NA	18	0	31	0	24	0	29	0	30	0	15	0	5	0	30	0	27	0	31	0	32	0	28	0	32	0	25	0	9	0	28	0	27	0	24	0	0	0	8
otu503	KU910248	100	Metazoa	Arthropoda	Insecta	Coleoptera	Cantharidae	Malthodes	Malthodes marginatus	(Latreille, 1805)	0	110	0	125	0	93	0	89	0	45	0	173	0	133	0	147	0	103	0	119	0	73	0	112	0	103	0	139	0	119	0	121	0	150	0	148	0	0	0
otu504	BC_ZSM_HYM_14755;GBACU2035-12	100	Metazoa	Arthropoda	Insecta	Hymenoptera	Crabronidae	Crossocerus	Crossocerus annulipes	(Lepeletier de Saint Fargeau & Brullé, 1835)	0	0	0	0	0	0	0	0	0	0	0	0	0	0	0	0	0	0	0	0	0	0	0	0	0	0	0	0	0	0	0	0	0	0	0	0	0	0	0
otu505	GBOL_01195;GBCOU148-13	100	Metazoa	Arthropoda	Insecta	Coleoptera	Cerambycidae	Clytus	Clytus arietis	(Linnaeus, 1758)	0	0	0	0	0	0	0	0	0	0	0	0	0	0	0	0	0	0	0	0	0	0	0	0	0	0	0	0	0	0	0	0	0	0	0	0	105	0	122
otu509	GBAH23555-19	100	Metazoa	Arthropoda	Insecta	Hymenoptera	Ichneumonidae	Thrybius	NA	NA	0	0	0	0	0	0	0	0	0	0	0	0	0	0	0	0	0	0	0	0	0	0	0	0	0	0	0	0	0	0	0	0	0	0	0	0	0	0	0
otu510	GMGMI1352-14	100	Metazoa	Arthropoda	Insecta	Hymenoptera	Ichneumonidae	Xorides	NA	NA	0	0	0	0	0	0	0	0	0	0	0	0	0	0	0	0	0	0	0	0	0	0	0	0	0	0	0	0	0	0	0	0	0	0	0	0	0	0	0
otu512	BC_ZSM_HYM_10593;FBICA528-11	100	Metazoa	Arthropoda	Insecta	Hymenoptera	Ichneumonidae	Pimpla	Pimpla flavicoxis	Thomson, 1877	0	0	0	0	0	0	0	0	0	0	0	0	0	0	0	0	0	0	0	0	0	0	0	0	0	0	0	0	0	0	0	0	0	0	0	0	35	0	25
otu513	GBCOU919-13	100	Metazoa	Arthropoda	Insecta	Coleoptera	Cerambycidae	Pseudovadonia	Pseudovadonia livida	(Fabricius, 1775)	0	0	0	0	0	0	0	0	0	0	0	0	0	0	0	0	0	0	0	0	0	0	0	0	0	0	0	0	0	0	0	0	0	0	0	0	0	0	0
otu514	KJ529834	85.1	Metazoa	Arthropoda	Insecta	Hemiptera			NA	NA	0	0	0	0	0	0	0	0	0	0	0	0	0	0	0	0	0	0	0	0	0	0	0	0	0	0	0	0	0	0	0	0	0	0	0	0	0	0	0
otu515	KM450307	100	Metazoa	Arthropoda	Insecta	Coleoptera	Cantharidae	Rhagonycha	Rhagonycha nigriventris	Motschulsky, 1850	0	19	0	37	0	35	0	18	0	23	0	53	0	32	0	22	0	20	0	28	0	17	0	42	0	19	0	35	0	37	0	27	0	48	0	35	0	144	0
otu520	PHAAN100-17	87.8	Metazoa	Arthropoda	Insecta				NA	NA	0	10	0	5	4	8	7	7	5	7	0	9	0	15	0	10	5	11	0	4	0	0	5	7	0	19	0	10	4	4	0	4	5	18	7	9	13	21	17
otu523	ZFMK-TIS-2319	100	Metazoa	Arthropoda	Arachnida	Araneae	Clubionidae	Clubiona	NA	NA	0	0	0	0	0	0	0	0	0	0	0	0	0	0	0	0	0	0	0	0	0	0	0	0	0	0	0	0	0	0	0	0	0	0	0	0	34	0	58
otu525	SMTPD5227-13	90.4	Metazoa	Arthropoda	Insecta	Hymenoptera	Megaspilidae		NA	NA	0	0	0	0	0	0	0	0	0	0	0	0	0	0	0	0	0	0	0	0	0	0	0	0	0	0	0	0	0	0	0	0	0	0	0	0	0	0	0
otu525	ICHFI930-12	100	Metazoa	Arthropoda	Insecta	Hymenoptera	Ichneumonidae	Trychosis	Trychosis tristator	(Tschek, 1871)	0	0	0	0	0	0	0	0	0	0	0	0	0	0	0	0	0	0	0	0	0	0	0	0	0	0	0	0	0	0	0	0	0	0	0	0	41	0	39
otu532	SMTPI9118-14	99.7	Metazoa	Arthropoda	Insecta	Hemiptera	Cicadellidae	Typhlocyba	NA	NA	0	0	0	0	0	0	0	0	0	0	0	0	0	0	0	0	0	0	0	0	0	0	0	0	0	0	0	0	0	0	0	0	0	0	0	0	0	224	0
otu534	OPPEC4773-17	88.5	Metazoa	Arthropoda	Insecta	Hymenoptera			NA	NA	0	0	0	0	0	0	0	0	0	0	0	0	0	0	0	0	0	0	0	0	0	0	0	0	0	0	0	0	0	0	0	0	0	0	0	0	0	0	0
otu535	BC_ZSM_HYM_20592;BCHYM2547-14	100	Metazoa	Arthropoda	Insecta	Hymenoptera	Ichneumonidae	Endromopoda	Endromopoda detrita	(Holmgren, 1850)	0	0	0	0	0	0	0	0	0	0	0	0	0	0	0	0	0	0	0	0	0	0	0	0	0	0	0	0	0	0	0	0	0	0	0	0	0	0	0
otu538	ZFMK-TIS-12525	99	Metazoa	Arthropoda	Insecta	Coleoptera	Tenebrionidae	Lagria	Lagria hirta	(Linnaeus, 1758)	0	0	0	0	0	0	0	0	0	0	0	0	0	0	0	0	0	0	0	0	0	0	0	0	0	0	0	0	0	0	0	0	0	0	0	0	0	0	0
otu541	OPPQA099-17	95.2	Metazoa	Arthropoda	Insecta	Hymenoptera	Ichneumonidae	Hoplismenus	NA	NA	0	0	0	0	0	0	0	0	0	0	0	0	0	0	0	0	0	0	0	0	0	0	0	0	0	0	0	0	0	0	0	0	0	0	0	0	35	0	22
otu542	HM397028	100	Metazoa	Arthropoda	Insecta	Hymenoptera	Braconidae	Microplitis	NA	NA	0	0	0	0	0	0	0	0	0	0	0	0	0	0	0	0	0	0	0	0	0	0	0	0	0	0	0	0	0	0	0	0	0	0	0	0	0	0	0
otu544	KR901817	91.1	Metazoa	Arthropoda	Insecta	Hymenoptera	Ichneumonidae		NA	NA	208	0	197	0	200	0	149	0	105	0	229	0	124	0	135	0	148	0	182	0	151	0	225	0	109	0	205	0	153	0	170	0	97	0	125	0	0	0	0
otu545	GBMIN78057-17	95.8	Metazoa	Arthropoda	Insecta	Hymenoptera	Ichneumonidae	Phradis	NA	NA	0	22	0	25	0	21	0	18	0	12	0	27	0	22	0	17	0	17	0	19	0	15	0	21	0	15	0	21	0	10	0	13	0	15	0	22	4	90	0
otu548	HM430915	100	Metazoa	Arthropoda	Insecta	Hymenoptera	Braconidae	Microgaster	NA	NA	0	0	0	0	0	0	0	0	0	0	0	0	0	0	0	0	0	0	0	0	0	0	0	0	0	0	0	0	0	0	0	0	0	0	0	0	0	0	0
otu553	ASWAU905-08	100	Metazoa	Arthropoda	Insecta	Hymenoptera	Ichneumonidae	Lissonota	NA	NA	0	0	0	0	0	0	0	0	0	0	0	0	0	0	0	0	0	0	0	0	0	0	0	0	0	0	0	0	0	0	0	0	0	0	0	0	15	12	24
otu557	CGBTA121-08	99.7	Metazoa	Arthropoda	Insecta	Hymenoptera	Braconidae	Blacus	NA	NA	0	0	0	0	0	0	0	0	0	0	0	0	0	0	0	0	0	0	0	0	0	0	0	0	0	0	0	0	0	0	0	0	0	0	0	0	0	0	0
otu558	MW078430	99.4	Metazoa	Arthropoda	Insecta	Hemiptera	Cicadellidae	Fieberiella	Fieberiella septentrionalis	W. Wagner, 1953	0	0	0	0	0	0	0	0	0	0	0	0	0	0	0	0	0	0	0	0	0	0	0	0	0	0	0	0	0	0	0	0	0	0	0	0	0	0	0
otu550	ICHFI1584-13	100	Metazoa	Arthropoda	Insecta	Hymenoptera	Ichneumonidae	Perithous	Perithous scurra	(Panzer, 1804)	0	0	0	0	0	0	0	0	0	0	0	0	0	0	0	0	0	0	0	0	0	0	0	0	0	0	0	0	0	0	0	0	0	0	0	0	0	0	0
otu551	GMGME1519-14	100	Metazoa	Arthropoda	Insecta	Hemiptera	Cicadellidae	Zyginidia	NA	NA	0	0	0	0	0	0	0	0	0	0	0	0	0	0	0	0	0	0	0	0	0	0	0	0	0	0	0	0	0	0	0	0	0	0	0	0	0	18	0
otu553	BC_ZSM_HYM_20524;BCHYM2479-14	99.7	Metazoa	Arthropoda	Insecta	Hymenoptera	Ichneumonidae	Oxytorus	Oxytorus luridator	(Gravenhorst, 1820)	0	0	0	0	0	0	0	0	0	0	0	0	0	0	0	0	0	0	0	0	0	0	0	0	0	0	0	0	0	0	0	0	0	0	0	0	0	0	0
otu555	CNMID1128-14	87.9	Metazoa	Arthropoda	Insecta	Diptera			NA	NA	0	0	0	0	0	0	0	0	0	0	0	0	0	0	0	0	0	0	0	0	0	0	0	0	0	0	0	0	0	0	0	0	0	0	0	0	39	0	158
otu557	LT852755	99	Metazoa	Arthropoda	Insecta	Diptera	Cecidomyiidae	Haplodiplosis	Haplodiplosis marginata	(Roser, 1840)	0	84	0	155	0	111	0	73	0	50	0	105	0	144	0	88	0	124	0	115	0	109	0	134	0	80	0	109	0	105	0	154	0	101	0	115	11	9	22
otu558	GMFIC350-12	95.1	Metazoa	Arthropoda	Insecta	Hymenoptera	Ichneumonidae	Agrothereutes	NA	NA	0	0	0	0	0	0	0	0	0	0	0	0	0	0	0	0	0	0	0	0	0	0	0	0	0	0	0	0	0	0	0	0	0	0	0	0	82	0	154
otu573	SCINO228-15	100	Metazoa	Arthropoda	Insecta	Diptera	Sciaridae	Scatopsciara	NA	NA	0	0	0	0	0	0	0	0	0	0	0	0	0	0	0	0	0	0	0	0	0	0	0	0	0	0	0	0	0	0	0	0	0	0	0	0	0	0	0
otu578	GBOL-223952829	100	Metazoa	Arthropoda	Insecta	Diptera	Cecidomyiidae		NA	NA	0	83	0	85	0	94	0	41	0	51	0	70	0	82	0	51	0	55	0	98	0	55	0	51	0	50	0	95	0	82	0	58	0	75	0	110	7	54	8
otu581	OPPEQ1755-17	85.3	Metazoa	Arthropoda	Insecta	Diptera			NA	NA	0	0	0	0	0	0	0	0	0	0	0	0	0	0	0	0	0	0	0	0	0	0	0	0	0	0	0	0	0	0	0	0	0	0	0	0	0	55	0
otu583	GCOL8128-15	100	Metazoa	Arthropoda	Insecta	Coleoptera	Chrysomelidae	Phaedon	Phaedon armoraciae	(Linnaeus, 1758)	0	0	0	0	0	0	0	0	0	0	0	0	0	0	0	0	0	0	0	0	0	0	0	0	0	0	0	0	0	0	0	0	0	0	0	0	0	0	0
otu585	SMNS_Hym_Hym_013578	99.7	Metazoa	Arthropoda	Insecta	Hymenoptera	Chrysididae	Trichrysis	Trichrysis cyanea	(Linnaeus, 1758)	0	0	0	0	0	0	0	0	0	0	0	0	0	0	0	0	0	0	0	0	0	0	0	0	0	0	0	0	0	0	0	0	0	0	0	0	0	12	0
otu585	KX774948	100	Metazoa	Arthropoda	Insecta	Diptera	Phoridae	Metopina	Metopina galeata	(Haliday, 1833)	0	0	0	0	0	0	0	0	0	0	0	0	0	0	0	4	0	0	0	0	0	0	0	0	0	0	0	0	0	0	0	0	0	0	0	0	0	5	0
otu590	BC_ZSM_HYM_09701;FBICA201-11	99.7	Metazoa	Arthropoda	Insecta	Hymenoptera	Ichneumonidae		NA	NA	0	0	0	0	0	0	0	0	0	0	0	0	0	0	0	0	0	0	0	0	0	0	0	0	0	0	0	0	0	0	0	0	0	0	0	0	34	0	58
otu593	BC_ZSM_Lep_24878;FBLMT318-09	100	Metazoa	Arthropoda	Insecta	Lepidoptera	Sesiidae	Synanthedon	Synanthedon formicaeformis	(Esper, 1783)	0	0	0	0	0	0	0	0	0	0	0	0	0	0	0	0	0	0	0	0	0	0	0	0	0	0	0	0	0	0	0	0	0	0	0	0	0	0	0
otu594	MK858209	100	Metazoa	Arthropoda	Insecta	Hymenoptera	Braconidae	Dinocampus	Dinocampus coccinellae	(Schrank, 1802)	0	0	0	0	0	0	0	0	0	0	0	0	0	0	0	0	0	0	0	0	0	0	0	0	0	0	0	0	0	0	0	0	0	0	0	0	0	0	5
otu595	MG351417	100	Metazoa	Arthropoda	Insecta	Hymenoptera	Ichneumonidae		NA	NA	0	0	0	0	0	0	0	0	0	0	0	0	0	0	0	0	0	0	0	0	0	0	0	0	0	0	0	0	0	0	0	0	0	0	0	0	0	0	0
otu598	TTMDI945-10	100	Metazoa	Arthropoda	Insecta	Diptera	Sciaridae	Cosmosciara	NA	NA	0	0	0	0	0	0	0	0	0	0	0	0	0	0	0	0	0	0	0	0	0	0	0	0	0	0	0	0	0	0	0	0	0	0	0	0	0	23	0
otu599	BC_ZSM_HYM_10590;FBICA525-11	100	Metazoa	Arthropoda	Insecta	Hymenoptera	Ichneumonidae	Tromatobia	Tromatobia lineatoria	(Villers, 1789)	0	0	0	0	0	0	0	0	0	0	0	0	0	0	0	0	0	0	0	0	0	0	0	0	0	0	0	0	0	0	0	0	0	0	0	0	0	0	0
otu701	GMBUA1529-14	99.1	Metazoa	Arthropoda	Insecta	Hemiptera	Cicadellidae	Eupteryx	NA	NA	0	0	0	0	0	0	0	0	0	0	0	0	0	0	0	0	0	0	0	0	0	0	0	0	0	0	0	0	0	0	0	0	0	0	0	0	18	1704	35
otu704	BC-ZSM-HYM-27442-C07	95.5	Metazoa	Arthropoda	Insecta	Hymenoptera	Ichneumonidae		NA	NA	0	0	0	0	0	0	0	0	0	0	0	0	0	0	0	0	0	0	0	0	0	0	0	0	0	0	0	0	0	0	0	0	0	0	0	0	129	0	120
otu705	GMNWJ2325-14	100	Metazoa	Arthropoda	Insecta	Diptera	Phoridae	Metopina	Metopina galeata	(Haliday, 1833)	0	0	0	0	0	0	0	0	0	0	0	0	0	0	0	0	0	0	0	0	0	0	0	0	0	0	0	0	0	0	0	0	0	0	0	0	0	0	0
otu705	BC_ZSM_HYM_18427;GBCHA1042-13	95.2	Metazoa	Arthropoda	Insecta	Hymenoptera	Ichneumonidae		NA	NA	0	74	0	147	0	107	0	53	0	59	0	95	0	135	0	121	0	108	0	95	0	85	0	112	0	81	0	105	0	112	0	121	0	83	0	95	0	0	0
otu707	BC_ZSM_HYM_05785;FBACA1130-10	99.7	Metazoa	Arthropoda	Insecta	Hymenoptera	Pompilidae	Anoplius	Anoplius infuscatus	(Vander Linden, 1827)	0	0	0	0	0	0	0	0	0	0	0	0	0	0	0	0	0	0	0	0	0	0	0	0	0	0	0	0	0	0	0	0	0	0	0	0	0	0	0
otu711	ZFMK-TIS-2511911	100	Metazoa	Arthropoda	Insecta	Coleoptera	Coccinellidae	Henosepilachna	Henosepilachna argus	(Geoffroy, 1785)	0	0	0	0	0	0	0	0	0	0	0	0	0	0	0	0	0	0	0	0	0	0	0	0	0	0	0	0	0	0	0	0	0	0	0	0	0	0	0
otu715	ZFMK-TIS-12159	100	Metazoa	Arthropoda	Insecta	Hemiptera	Delphacidae	Conomelus	Conomelus anceps	(Germar, 1821)	0	0	0	0	0	0	0	0	0	0	0	0	0	0	0	0	0	0	0	0	0	0	0	0	0	0	0	0	0	0	0	0	0	0	0	0	0	0	0
otu717	BC_ZSM_Lep_83583;GBLAA792-14	100	Metazoa	Arthropoda	Insecta	Lepidoptera	Yponomeutidae	Yponomeuta	Yponomeuta cagnagella	(Hubner, 1813)	0	0	0	0	0	0	0	0	0	0	0	0	0	0	0	0	0	0	0	0	0	0	0	0	0	0	0	0	0	0	0	0	0	0	0	0	0	0	0
otu720	ZFMK-TIS-2514854	95.2	Metazoa	Arthropoda	Insecta	Diptera	Sarcophagidae		NA	NA	0	0	0	0	0	0	0	0	0	0	0	0	0	0	0	0	0	0	0	0	0	0	0	0	0	0	0	0	0	0	0	0	0	0	0	0	54	0	87
otu723	ZFMK-TIS-12183	100	Metazoa	Arthropoda	Insecta	Hemiptera	Delphacidae	Muellerianella	Muellerianella fairmairei	(Perris, 1857)	0	0	0	0	0	0	0	0	0	0	0	0	0	0	0	0	0	0	0	0	0	0	0	0	0	0	0	0	0	0	0	0	0	0	0	0	0	0	0
otu725	AMTPB755-15	99.5	Metazoa	Arthropoda	Insecta	Hymenoptera	Ichneumonidae	Callidora	NA	NA	0	0	0	0	0	0	0	0	0	0	0	0	0	0	0	0	0	0	0	0	0	0	0	0	0	0	0	0	0	0	0	0	0	0	0	0	0	0	0
otu728	BC_ZSM_HYM_10430;FBICA350-11	100	Metazoa	Arthropoda	Insecta	Hymenoptera	Ichneumonidae	Phygadeuon	Phygadeuon trichops	Thomson, 1884	0	0	0	0	0	0	0	0	0	0	0	0	0	0	0	0	0	0	0	0	0	0	0	0	0	0	0	0	0	0	0	0	0	0	0	0	0	0	0
otu729	KF595037	100	Metazoa	Arthropoda	Insecta	Hymenoptera	Ichneumonidae	Ophion	Ophion ventricosus	Gravenhorst, 1829	0	0	0	0	0	0	0	0	0	0	0	0	0	0	0	0	0	0	0	0	0	0	0	0	0	0	0	0	0	0	0	0	0	0	0	0	133	0	152
otu735	GMGMJ1288-14	98.7	Metazoa	Arthropoda	Insecta	Hymenoptera	Ichneumonidae	Casinaria	NA	NA	0	0	0	0	0	0	0	0	0	0	0	0	0	0	0	0	0	0	0	0	0	0	0	0	0	0	0	0	0	0	0	0	0	0	0	0	10	0	5
otu738	GMGMJ1410-14	99.4	Metazoa	Arthropoda	Insecta	Hymenoptera	Ichneumonidae	Xorides	NA	NA	0	140	0	144	0	131	0	134	0	48	0	135	0	174	0	95	0	92	0	150	0	58	0	144	0	110	0	239	0	152	0	170	0	197	0	171	0	0	0
otu747	BBHYL524-10	100	Metazoa	Arthropoda	Insecta	Hymenoptera	Ichneumonidae	Aoplus	Aoplus ochropis	(Gmelin, 1790)	0	0	0	0	0	0	0	0	0	0	0	0	0	0	0	0	0	0	0	0	0	0	0	0	0	0	0	0	0	0	0	0	0	0	0	0	38	0	34
otu748	BC_ZSM_HYM_13591;GBICH101-12	100	Metazoa	Arthropoda	Insecta	Hymenoptera	Ichneumonidae	Promethes	Promethes sulcator	(Gravenhorst, 1829)	0	0	0	0	0	0	0	0	0	0	0	0	0	0	0	0	0	0	0	0	0	0	0	0	0	0	0	0	0	0	0	0	0	0	0	0	0	0	0
otu749	JN270121	100	Metazoa	Arthropoda	Insecta	Hymenoptera	Vespidae	Ancistrocerus	Ancistrocerus gazella	(Panzer, 1798)	0	0	0	0	0	0	0	0	0	0	0	0	0	0	0	0	0	0	0	0	0	0	0	0	0	0	0	0	0	0	0	0	0	0	0	0	0	0	0
otu750	FIDIP3815-13	99.5	Metazoa	Arthropoda	Insecta	Diptera	Agromyzidae	Melanagromyza	NA	NA	0	24	0	38	0	17	0	23	0	11	0	24	0	40	0	40	0	23	0	43	0	15	0	33	0	28	0	39	0	31	0	34	0	14	0	54	0	33	0
otu752	COLFH344-14	99.7	Metazoa	Arthropoda	Insecta	Coleoptera	Chrysomelidae	Aphthona	Aphthona nonstriata	(Goeze, 1777)	0	142	0	170	0	133	0	111	0	95	0	183	0	152	0	117	0	105	0	105	0	111	0	124	0	128	0	182	0	135	0	152	0	215	0	152	0	44	0
otu755	GMBMM358-17	99.2	Metazoa	Arthropoda	Insecta	Hemiptera	Miridae	Closterotomus	Closterotomus fulvomaculatus	(De Geer, 1773)	0	0	0	0	0	0	0	0	0	0	0	0	0	0	0	0	0	0	0	0	0	0	0	0	0	0	0	0	0	0	0	0	0	0	0	0	0	142	0
otu757	HQ105178	100	Metazoa	Arthropoda	Insecta	Diptera	Chironomidae	Metriocnemus	Metriocnemus albolineatus	(Meigen, 1818)	0	0	0	0	0	0	0	0	0	0	0	0	0	0	0	0	0	0	0	0	0	0	0	0	0	0	0	0	0	0	0	0	0	0	0	0	9	22	24
otu750	FBACB545-11	100	Metazoa	Arthropoda	Insecta	Hymenoptera	Myrmosidae	Myrmosa	NA	NA	0	0	0	0	0	0	0	0	0	0	0	0	0	0	0	0	0	0	0	0	0	0	0	0	0	0	0	0	0	0	0	0	0	0	0	0	0	0	0
otu770	KJ835753	100	Metazoa	Arthropoda	Insecta	Hymenoptera	Andrenidae	Andrena	Andrena proxima	(Kirby, 1802)	51	0	85	0	105	0	52	0	52	0	95	0	40	0	73	0	48	0	49	0	55	0	85	0	58	0	59	0	58	0	82	0	45	0	59	0	52	0	51
otu771	GMGMH430-14	99.7	Metazoa	Arthropoda	Insecta	Hymenoptera	Ichneumonidae	Cidaphus	NA	NA	0	0	0	0	0	0	0	0	0	0	0	0	0	0	0	0	0	0	0	0	0	0	0	0	0	0	0	0	0	0	0	0	0	0	0	0	51	0	99
otu773	GMGMR1719-18	100	Metazoa	Arthropoda	Insecta	Hemiptera	Cicadellidae	Ribautiana	Ribautiana debilis	(Douglas & J. W., 1875)	0	0	0	0	0	0	0	0	0	0	0	0	0	0	0	0	0	0	0	0	0	0	0	0	0	0	0	0	0	0	0	0	0	0	0	0	0	58	0
otu775	LHASA544-05	100	Metazoa	Arthropoda	Insecta	Hemiptera	Anoeciidae	Anoecia	Anoecia corni	(Fabricius, 1775)	0	0	0	0	0	0	0	0	0	0	0	0	0	0	0	0	0	0	0	0	0	0	0	0	0	0	0	0	0	0	0	0	0	0	0	0	0	0	0
otu777	ZFMK-TIS-2514247	100	Metazoa	Arthropoda	Insecta	Hemiptera	Cicadellidae	Alnetoidia	Alnetoidia alneti	(Dahlbom, 1850)	0	0	0	0	0	0	0	0	0	0	0	0	0	0	0	0	0	0	0	0	0	0	0	0	0	0	0	0	0	0	0	0	0	0	0	0	0	7	0
otu778	KM021940	99.7	Metazoa	Arthropoda	Insecta	Hemiptera	Nabidae	Nabis	Nabis ferus	(Linnaeus, 1758)	0	0	0	0	0	0	0	0	0	0	0	0	0	0	0	0	0	0	0	0	0	0	0	0	0	0	0	0	0	0	0	0	0	0	0	0	0	0	0
otu779	ZFMK-TIS-2597893	100	Metazoa	Arthropoda	Insecta	Hymenoptera	Andrenidae	Andrena	Andrena bicolor	Fabricius, 1775	0	0	0	0	0	0	0	0	0	0	0	0	0	0	0	0	0	0	0	0	0	0	0	0	0	0	0	0	0	0	0	0	0	0	0	0	0	0	0
otu781	BIOUG17174-H08;GMGMK255-14	100	Metazoa	Arthropoda	Insecta	Hymenoptera	Ichneumonidae	Cryptus	Cryptus armator	Fabricius, 1804	0	0	0	0	0	0	0	0	0	0	0	0	0	0	0	0	0	0	0	0	0	0	0	0	0	0	0	0	0	0	0	0	0	0	0	0	80	0	39
otu785	MCCAA2358-12	100	Metazoa	Arthropoda	Insecta	Psocoptera	Ectopsocidae	Ectopsocus	Ectopsocus meridionalis	Ribaga, 1904	0	27	0	49	0	41	0	42	0	20	0	51	0	58	0	37	0	47	0	54	0	35	0	51	0	19	0	48	0	41	0	42	0	50	0	41	0	28	0
otu788	GU597805	100	Metazoa	Arthropoda	Insecta	Hymenoptera	Ichneumonidae	Syrphoctonus	Syrphoctonus crassicornis	(Thomson, 1890)	0	0	0	0	0	0	0	0	0	0	0	0	0	0	0	0	0	0	0	0	0	0	0	0	0	0	0	0	0	0	0	0	0	0	0	0	118	0	132
otu790	FICER225-12	100	Metazoa	Arthropoda	Insecta	Diptera	Ceratopogonidae	Forcipomyia	Forcipomyia tenuis	(Winnertz, 1852)	0	0	0	0	0	0	0	0	0	0	0	0	0	0	0	0	0	0	0	0	0	0	0	0	0	0	0	0	0	0	0	0	0	0	0	0	0	0	0
otu793	ZFMK-TIS-2577118	100	Metazoa	Arthropoda	Insecta	Hymenoptera	Formicidae	Myrmica	Myrmica scabrinodis	Nylander, 1845	0	0	0	0	0	0	0	0	0	0	0	0	0	0	0	0	0	0	0	0	0	0	0	0	0	0	0	0	0	0	0	0	0	0	0	0	0	0	0
otu794	BC_ZSM_HYM_20555;BCHYM2221-14	99.7	Metazoa	Arthropoda	Insecta	Hymenoptera	Ichneumonidae	Oxytorus	Oxytorus armatus	Thomson, 1883	0	0	0	0	0	0	0	0	0	0	0	0	0	0	0	0	0	0	0	0	0	0	0	0	0	0	0	0	0	0	0	0	0	0	0	0	0	0	0
otu797	CNCHB1757-11	100	Metazoa	Arthropoda	Insecta	Hemiptera	Cicadellidae	Stragania	Stragania sp.		0	0	0	0	0	0	0	0	0	0	0	0	0	0	0	0	0	0	0	0	0	0	0	0	0	0	0	0	0	0	0	0	0	0	0	0	0	0	0
otu798	GBMIN29701-13	100	Metazoa	Arthropoda	Insecta	Hymenoptera	Pompilidae	Dipogon	Dipogon subintermedius	(Magretti, 1885)	0	0	0	0	0	0	0	0	0	0	0	0	0	0	0	0	0	0	0	0	0	0	0	0	0	0	0	0	0	0	0	0	0	0	0	0	0	21	11
otu802	JX830545	85.5	Metazoa	Arthropoda	Insecta				NA	NA	0	71	0	98	0	50	0	70	0	44	0	80	0	78	0	87	0	54	0	100	0	58	0	88	0	72	0	101	0	74	0	57	0	87	0	79	0	0	0
otu803	BC_ZSM_HYM_24328;BCHYM10173-15	100	Metazoa	Arthropoda	Insecta	Hymenoptera	Ichneumonidae		NA	NA	0	0	0	0	0	0	0	0	0	0	0	0	0	0	0	0	0	0	0	0	0	0	0	0	0	0	0	0	0	0	0	0	0	0	0	0	55	0	52
otu807	KP593293	100	Metazoa	Arthropoda	Insecta	Diptera	Phoridae	Megaselia	Megaselia clemonsi	Disney, 1984	0	33	14	47	0	20	0	28	7	12	5	30	4	28	5	25	0	21	0	37	0	21	5	39	0	20	7	31	0	47	5	42	7	41	0	44	0	19	0
otu810	FBCOG210-12	100	Metazoa	Arthropoda	Insecta	Coleoptera	Staphylinidae	Philonthus	Philonthus tenuicornis	Mulsant & Rey, 1853	0	0	0	0	0	0	0	0	0	0	0	0	0	0	0	0	0	0	0	0	0	0	0	0	0	0	0	0	0	0	0	0	0	0	0	0	0	0	0
otu814	AJ312051	100	Metazoa	Arthropoda	Insecta	Coleoptera	Coccinellidae	Adalia	Adalia decempunctata	(Linnaeus, 1758)	0	0	0	0	0	0	0	0	0	0	0	0	0	0	0	0	0	0	0	0	0	0	0	0	0	0	0	0	0	0	0	0	0	0	0	0	0	24	0
otu817	JX852181	87.7	Metazoa	Arthropoda	Insecta	Diptera			NA	NA	0	0	0	0	0	0	0	0	0	0	0	0	0	0	0	0	0	0	0	0	0	0	0	0	0	0	0	0	0	0	0	0	0	0	0	0	0	0	0
otu818	JBHCI845-11	97.8	Metazoa	Arthropoda	Insecta	Hymenoptera	Braconidae	Bracon	NA	NA	0	0	0	4	0	0	0	5	0	0	0	8	0	7	0	0	0	10	0	5	0	3	0	7	0	0	0	0	0	0	0	4	0	0	0	5	0	4	0
otu821	MT218450	99.7	Metazoa	Arthropoda	Insecta	Hymenoptera	Gasteruptiidae	Gasteruption	Gasteruption caucasicum	(Guérin-Ménéville, 1844)	0	0	0	0	0	0	0	0	0	0	0	0	0	0	0	0	0	0	0	0	0	0	0	0	0	0	0	0	0	0	0	0	0	0	0	0	0	0	0
otu824	HQ955725	100	Metazoa	Arthropoda	Insecta	Orthoptera	Tetrigidae	Tetrix	Tetrix subulata	(Linnaeus, 1758)	0	0	0	0	0	0	0	0	0	0	0	0	0	0	0	0	0	0	0	0	0	0	0	0	0	0	0	0	0	0	0	0	0	0	0	0	0	0	0
otu827	BC-ZSM-HYM-27541-A10	100	Metazoa	Arthropoda	Insecta	Hymenoptera	Chalcididae		NA	NA	0	0	0	0	0	0	0	0	0	0	0	0	0	0	0	0	0	0	0	0	0	0	0	0	0	0	0	0	0	0	0	0	0	0	0	0	0	0	0
otu833	JN525331	100	Metazoa	Arthropoda	Insecta	Hymenoptera	Ichneumonidae	Syrphoctonus	Syrphoctonus longiventris	(Thomson, 1890)	0	0	0	0	0	0	0	0	0	0	0	0	0	0	0	0	0	0	0	0	0	0	0	0	0	0	0	0	0	0	0	0	0	0	0	0	23	0	15
otu834	ZFMK-TIS-2557544	100	Metazoa	Arthropoda	Insecta	Hemiptera	Cicadellidae	Balclutha	Balclutha punctata	Fabricius, 1775	0	0	0	0	0	0	0	0	0	0	0	0	0	0	0	0	0	0	0	0	0	0	0	0	0	0	0	0	0	0	0	0	0	0	0	0	0	0	0
otu835	BIOUG17115-A09;GMGMI774-14	100	Metazoa	Arthropoda	Insecta	Hemiptera	Aphididae	Phorodon	Phorodon humuli	(Schrank, 1801)	0	335	0	339	0	315	0	200	5	251	7	322	0	354	0	325	0	285	0	277	0	253	0	272	0	275	0	342	0	320	0	315	0	333	0	299	3	138	0
otu838	KU917459	100	Metazoa	Arthropoda	Insecta	Coleoptera	Curculionidae	Magdalis	Magdalis ruficornis	Porta, 1932	0	45	0	59	0	18	0	37	0	21	0	75	0	39	0	43	0	25	0	50	0	20	0	70	0	28	0	45	0	33	0	55	0	45	0	55	0	23	0
otu841	BC_ZSM_HYM_19884;BCHYM1549-14	100	Metazoa	Arthropoda	Insecta	Hymenoptera	Crabronidae	Psenulus	Psenulus schencki	(Tournier, 1889)	0	0	0	0	0	0	0	0	0	0	0	0	0	0	0	0	0	0	0	0	0	0	0	0	0	0	0	0	0	0	0	0	0	0	0	0	0	18	0
otu843	CRABR1959-11	100	Metazoa	Arthropoda	Insecta	Hymenoptera	Crabronidae	Trypoxylon	Trypoxylon minus	(de Beaumont, 1945)	0	0	0	0	0	0	0	0	0	0	0	0	0	0	0	0	0	0	0	0	0	0	0	0	0	0	0	0	0	0	0	0	0	0	0	0	0	8	0
otu845	ICHFI1194-12	100	Metazoa	Arthropoda	Insecta	Hymenoptera	Ichneumonidae	Diadegma	Diadegma sordipes	(Thomson, 1887)	0	0	0	0	0	0	0	0	0	0	0	0	0	0	0	0	0	0	0	0	0	0	0	0	0	0	0	0	0	0	0	0	0	0	0	0	5	104	4
otu845	BC_ZSM_HYM_15522;GBICH327-13	100	Metazoa	Arthropoda	Insecta	Hymenoptera	Ichneumonidae	Oiorhinus	Oiorhinus pallipalpis	Wesmael, 1845	0	0	0	0	0	0	0	0	0	0	0	0	0	0	0	0	0	0	0	0	0	0	0	0	0	0	0	0	0	0	0	0	0	0	0	0	0	5	0
otu847	GMNWQ102-14	100	Metazoa	Arthropoda	Insecta	Diptera	Mycetophilidae	Exechia	NA	NA	0	0	0	0	0	0	0	0	0	0	0	0	0	0	0	0	0	0	0	0	0	0	0	0	0	0	0	0	0	0	0	0	0	0	0	0	0	0	0
otu848	BRAAL059-17	97.8	Metazoa	Arthropoda	Insecta	Hymenoptera	Braconidae	Exotela	NA	NA	0	0	0	0	0	0	0	0	0	0	0	0	0	0	0	0	0	0	0	0	0	0	0	0	0	0	0	0	0	0	0	0	0	0	0	0	0	0	0
otu849	Fau0-Ost-1001544	99.7	Metazoa	Arthropoda	Insecta	Diptera	Pipunculidae	Pipunculus	Pipunculus omissinervis	Becker, 1889	0	0	0	0	0	0	0	0	0	0	0	0	0	0	0	0	0	0	0	0	0	0	0	0	0	0	0	0	0	0	0	0	0	0	0	0	0	17	0
otu854	GBOL-224012271	99.7	Metazoa	Arthropoda	Insecta	Diptera	Chironomidae	Metriocnemus	Metriocnemus fuscipes	(Meigen, 1818)	0	388	0	359	0	350	0	318	0	207	0	452	0	422	0	303	0	308	0	375	0	255	0	392	0	323	0	395	0	387	0	409	0	542	0	353	0	74	0
otu850	ZFMK-TIS-2598142	100	Metazoa	Arthropoda	Insecta	Hymenoptera	Pompilidae	Anoplius	Anoplius nigerrimus	(Scopoli, 1753)	0	0	0	0	0	0	0	0	0	0	0	0	0	0	0	0	0	0	0	0	0	0	0	0	0	0	0	0	0	0	0	0	0	0	0	0	0	0	0
otu852	PGBAL238-19	99.7	Metazoa	Arthropoda	Insecta	Diptera	Chironomidae	Chironomus	Chironomus sp.		0	0	0	0	0	0	0	0	0	0	0	0	0	0	0	0	0	0	0	0	0	0	0	0	0	0	0	0	0	0	0	0	0	0	0	0	35	0	47
otu854	ZFMK-TIS-10352	100	Metazoa	Arthropoda	Insecta	Coleoptera	Cantharidae	Cantharis	Cantharis figurata	Mannerheim, 1843	0	0	0	0	0	0	0	0	0	0	0	0	0	0	0	0	0	0	0	0	0	0	0	0	0	0	0	0	0	0	0	0	0	0	0	0	0	55	0
otu855	FISYM100-14	100	Metazoa	Arthropoda	Insecta	Hymenoptera	Tenthredinidae	Athalia	Athalia bicolor	Serville, 1823	50	0	77	0	84	0	45	0	48	0	93	0	45	0	57	0	40	0	51	0	55	0	91	0	35	0	95	0	30	0	59	0	31	0	53	0	0	0	0
otu855	BCHYM7325-15	100	Metazoa	Arthropoda	Insecta	Hymenoptera	Braconidae	Protapanteles	Protapanteles enephes	(Nixon, 1955)	0	0	0	0	0	0	0	0	0	0	0	0	0	0	0	0	0	0	0	0	0	0	0	0	0	0	0	0	0	0	0	0	0	0	0	0	0	34	0
otu859	GMGMU3059-20	100	Metazoa	Arthropoda	Insecta	Hymenoptera	Ichneumonidae	Lissonota	NA	NA	0	0	0	0	0	0	0	0	0	0	0	0	0	0	0	0	0	0	0	0	0	0	0	0	0	0	0	0	0	0	0	0	0	0	0	0	0	0	0
otu872	BIOUG07415-C10;GMGRG1407-13	100	Metazoa	Arthropoda	Insecta	Hymenoptera	Ichneumonidae	Tranosema	Tranosema rostrale	(Brischke, 1880)	0	0	0	0	0	0	0	0	0	0	0	0	0	0	0	0	0	0	0	0	0	0	0	0	0	0	0	0	0	0	0	0	0	0	0	0	0	17	0
otu873	CNSLB255-12	95.2	Metazoa	Arthropoda	Insecta	Hymenoptera	Braconidae	Bracon	NA	NA	0	0	0	0	0	0	0	0	0	0	0	0	0	0	0	0	0	0	0	0	0	0	0	0	0	0	0	0	0	0	0	0	0	0	0	0	0	10	0
otu874	DEEUR2102-19	100	Metazoa	Arthropoda	Insecta	Lepidoptera	Elachistidae	Elachista	Elachista consortella	Stainton, 1851	0	0	0	0	0	0	0	0	0	0	0	0	0	0	0	0	0	0	0	0	0	0	0	0	0	0	0	0	0	0	0	0	0	0	0	0	0	0	0
otu875	MH510151	100	Metazoa	Arthropoda	Insecta	Hymenoptera	Crabronidae	Crossocerus	Crossocerus megacephalus	(Rossi, 1790)	0	0	0	0	0	0	0	0	0	0	0	0	0	0	0	0	0	0	0	0	0	0	0	0	0	0	0	0	0	0	0	0	0	0	0	0	13	25	19
otu878	ZFMK-TIS-2535520	100	Metazoa	Arthropoda	Insecta	Coleoptera	Kateretidae	Brachypterus	Brachypterus urticae	(Fabricius, 1792)	0	0	0	0	0	0	0	0	0	0	0	0	0	0	0	0	0	0	0	0	0	0	0	0	0	0	0	0	0	0	0	0	0	0	0	0	0	97	0
otu879	GMGMM935-14	99.5	Metazoa	Arthropoda	Insecta	Hymenoptera	Ichneumonidae	Phygadeuon	NA	NA	0	15	0	23	0	24	0	18	0	9	0	34	0	22	0	21	0	30	0	34	0	19	0	14	0	19	0	39	0	23	0	38	0	24	0	37	0	0	0
otu885	AY252801	100	Metazoa	Arthropoda	Insecta	Hymenoptera	Braconidae	Aphidius	Aphidius ervi	Haliday, 1834	0	4	0	0	0	9	0	7	0	2	0	5	0	9	0	0	0	0	0	7	0	0	0	8	0	0	0	0	0	5	0	5	0	9	0	0	0	5	0
otu887	JX507420	99.4	Metazoa	Arthropoda	Insecta	Hemiptera	Aphididae	Sitobion	Sitobion fragariae	(F. Walker, 1848)	0	27	0	43	0	31	0	23	0	37	0	50	0	54	0	45	0	30	0	28	0	25	0	53	0	35	0	47	0	49	0	52	0	50	0	37	0	75	5
otu890	KX035202	100	Metazoa	Arthropoda	Insecta	Coleoptera	Curculionidae	Xylosandrus	Xylosandrus germanus	Blandford, 1894	0	0	0	0	0	0	0	0	0	0	0	0	0	0	0	0	0	0	0	0	0	0	0	0	0	0	0	0	0	0	0	0	0	0	0	0	0	27	0
otu894	HQ954117	100	Metazoa	Arthropoda	Insecta	Coleoptera	Chrysomelidae	Cryptocephalus	Cryptocephalus ocellatus	Drapiez, 1819	0	0	0	0	0	0	0	0	0	0	0	0	0	0	0	0	0	0	0	0	0	0	0	0	0	0	0	0	0	0	0	0	0	0	0	0	0	0	0
otu900	MF532802	85.9	Metazoa	Arthropoda	Insecta				NA	NA	0	45	0	47	0	52	0	48	0	32	0	85	0	54	0	54	0	53	0	53	0	37	0	57	0	47	0	73	0	48	0	53	0	74	0	57	0	17	0
otu901	GBOL-223971839	100	Metazoa	Arthropoda	Insecta	Hymenoptera	Ichneumonidae		NA	NA	0	0	0	0	0	0	0	0	0	0	0	0	0	0	0	0	0	0	0	0	0	0	0	0	0	0	0	0	0	0	0	0	0	0	0	0	0	0	0
otu902	GBCOD199-13	100	Metazoa	Arthropoda	Insecta	Coleoptera	Elateridae	Agriotes	Agriotes sputator	(Linnaeus, 1758)	0	0	0	0	0	0	0	0	0	0	0	0	0	0	0	0	0	0	0	0	0	0	0	0	0	0	0	0	0	0	0	0	0	0	0	0	0	92	0
otu904	PHLAH183-12	100	Metazoa	Arthropoda	Insecta	Lepidoptera	Depressariidae	Agonopterix	Agonopterix conterminella	(Zeller, 1839)	0	0	0	0	0	0	0	0	0	0	0	0	0	0	0	0	0	0	0	0	0	0	0	0	0	0	0	0	0	0	0	0	0	0	0	0	0	0	0
otu905	JF953131	99.7	Metazoa	Arthropoda	Insecta	Hymenoptera	Ichneumonidae	Collyria	Collyria trichophthalma	(Thomson, 1877)	0	0	0	0	0	0	0	0	0	0	0	0	0	0	0	0	0	0	0	0	0	0	0	0	0	0	0	0	0	0	0	0	0	0	0	0	55	5	95
otu907	CHEFI1559-15	100	Metazoa	Arthropoda	Arachnida	Araneae	Thomisidae	Xysticus	NA	NA	0	0	0	0	0	0	0	0	0	0	0	0	0	0	0	0	0	0	0	0	0	0	0	0	0	0	0	0	0	0	0	0	0	0	0	0	34	48	14
otu909	FBLMW381-10	100	Metazoa	Arthropoda	Insecta	Lepidoptera	Tortricidae	Acleris	Acleris variegana	(Denis & Schiffermuller, 1775)	0	0	0	0	0	0	0	0	0	0	0	0	0	0	0	0	0	0	0	0	0	0	0	0	0	0	0	0	0	0	0	0	0	0	0	0	0	0	0
otu910	BC_ZSM_HYM_10158;FBACB753-11	99.7	Metazoa	Arthropoda	Insecta	Hymenoptera	Crabronidae	Crossocerus	Crossocerus quadrimaculatus	(Fabricius, 1793)	0	0	0	0	0	0	0	0	0	0	0	0	0	0	0	0	0	0	0	0	0	0	0	0	0	0	0	0	0	0	0	0	0	0	0	0	0	0	0
otu911	ZFMK-TIS-2551584	100	Metazoa	Arthropoda	Insecta	Hemiptera	Cicadellidae		NA	NA	0	0	0	0	0	0	0	0	0	0	0	0	0	0	0	0	0	0	0	0	0	0	0	0	0	0	0	0	0	0	0	0	0	0	0	0	0	37	0
otu914	BC_ZSM_HYM_10359;FBICA289-11	100	Metazoa	Arthropoda	Insecta	Hymenoptera	Ichneumonidae	Ophion	Ophion minutus	Kriechbaumer, 1879	40	0	55	0	79	0	52	0	34	0	112	0	41	0	77	0	42	0	53	0	45	0	95	0	17	0	51	0	38	0	51	0	23	0	24	0	0	0	0
otu915	SSJAF405-13	98.4	Metazoa	Arthropoda	Insecta	Hymenoptera	Ichneumonidae	Enytus	NA	NA	0	0	0	0	0	0	0	0	0	0	0	0	0	0	0	0	0	0	0	0	0	0	0	0	0	0	0	0	0	0	0	0	0	0	0	0	0	0	0
otu918	ZFMK-TIS-2592749	100	Metazoa	Arthropoda	Insecta	Hemiptera	Cicadellidae	Megophthalmus	Megophthalmus scabripennis	Edwards, 1915	0	0	0	0	0	0	0	0	0	0	0	0	0	0	0	0	0	0	0	0	0	0	0	0	0	0	0	0	0	0	0	0	0	0	0	0	0	0	0
otu920	KF539028	100	Metazoa	Arthropoda	Insecta	Hemiptera	Aphididae	Aphis	Aphis sambuci	Linnaeus, 1758	0	5	0	18	0	0	0	9	0	5	0	0	0	0	0	9	0	0	0	0	0	0	0	0	0	5	0	9	0	5	0	0	0	0	0	8	7	115	11
otu923	NSMTP545-15	85.5	Metazoa	Arthropoda	Insecta	Hymenoptera			NA	NA	39	25	20	39	9	35	13	25	8	12	9	30	11	27	12	17	19	30	12	35	12	18	21	24	19	23	19	33	25	38	20	28	13	30	14	34	0	0	0
otu924	ICHFI539-12	100	Metazoa	Arthropoda	Insecta	Hymenoptera	Ichneumonidae	Aclastus	Aclastus gracilis	(Thomson, 1884)	0	31	0	75	0	37	0	39	0	30	0	57	0	45	0	48	0	38	0	53	0	37	0	39	0	35	0	49	0	41	0	42	0	57	0	53	0	0	0
otu927	ZFMK-TIS-2552085	100	Metazoa	Arthropoda	Insecta	Coleoptera	Mordellidae	Tomoxia	Tomoxia bucephala	Costa, 1854	0	0	0	0	0	0	0	0	0	0	0	0	0	0	0	0	0	0	0	0	0	0	0	0	0	0	0	0	0	0	0	0	0	0	0	0	0	79	0
otu928	MF595504	100	Metazoa	Arthropoda	Insecta	Diptera	Cecidomyiidae		NA	NA	0	0	0	0	0	0	0	0	0	0	0	0	0	0	0	0	0	0	0	0	0	0	0	0	0	0	0	0	0	0	0	0	0	0	0	0	4	57	0
otu933	ICHFI1295-12	99.4	Metazoa	Arthropoda	Insecta	Hymenoptera	Ichneumonidae	Stenomacrus	NA	NA	0	0	0	0	0	0	0	0	0	0	0	0	0	0	0	0	0	0	0	0	0	0	0	0	0	0	0	0	0	0	0	0	0	0	0	0	0	10	0
otu934	BC_ZSM_HYM_20951;BCHYM2721-14	100	Metazoa	Arthropoda	Insecta	Hymenoptera	Ichneumonidae	Orthocentrus	Orthocentrus spurius	Gravenhorst, 1829	0	0	0	0	0	0	0	0	0	0	0	0	0	0	0	0	0	0	0	0	0	0	0	0	0	0	0	0	0	0	0	0	0	0	0	0	0	0	0
otu939	ZFMK-TIS-2534754	100	Metazoa	Arthropoda	Insecta	Diptera	Phoridae	Megaselia	Megaselia ciliata	(Zetterstedt, 1848)	0	21	0	18	0	10	0	12	0	5	0	34	0	15	0	28	0	14	0	25	0	10	0	5	0	15	0	25	0	25	0	31	0	21	0	22	0	0	0
otu940	FISYM754-15	100	Metazoa	Arthropoda	Insecta	Hymenoptera	Gasteruptiidae	Gasteruption	Gasteruption jaculator	(Linnaeus, 1758)	0	0	0	0	0	0	0	0	0	0	0	0	0	0	0	0	0	0	0	0	0	0	0	0	0	0	0	0	0	0	0	0	0	0	0	0	45	0	53
otu941	JF953717	100	Metazoa	Arthropoda	Insecta	Hymenoptera	Ichneumonidae	Phaeogenes	NA	NA	0	0	0	0	0	0	0	0	0	0	0	0	0	0	0	0	0	0	0	0	0	0	0	0	0	0	0	0	0	0	0	0	0	0	0	0	0	0	0
otu944	ZFMK-TIS-2000535	100	Metazoa	Arthropoda	Insecta	Hemiptera	Miridae	Leptopterna	Leptopterna dolabrata	(Linnaeus, 1758)	0	0	0	0	0	0	0	0	0	0	0	0	0	0	0	0	0	0	0	0	0	0	0	0	0	0	0	0	0	0	0	0	0	0	0	0	0	31	0
otu945	GBDP23142-19	100	Metazoa	Arthropoda	Insecta	Diptera	Phoridae	Megaselia	Megaselia spinicincta	(Wood, 1910)	0	21	0	45	0	25	0	31	0	9	0	28	0	33	0	22	0	25	0	17	0	14	0	20	0	19	0	40	0	22	0	21	0	28	0	20	0	0	0
otu947	KM285899	100	Metazoa	Arthropoda	Insecta	Coleoptera	Elateridae	Stenagostus	Stenagostus rhombeus	(Olivier, 1790)	0	0	0	0	0	0	0	0	0	0	0	0	0	0	0	0	0	0	0	0	0	0	0	0	0	0	0	0	0	0	0	0	0	0	0	0	0	0	0
otu955	FBACB542-11	100	Metazoa	Arthropoda	Insecta	Hymenoptera	Crabronidae	Argogorytes	Argogorytes fargeii	(Shuckard, 1837)	0	0	0	0	0	0	0	0	0	0	0	0	0	0	0	0	0	0	0	0	0	0	0	0	0	0	0	0	0	0	0	0	0	0	0	0	58	0	51
otu951	BC_ZSM_HYM_20712;BCHYM2557-14	100	Metazoa	Arthropoda	Insecta	Hymenoptera	Ichneumonidae	Pimpla	Pimpla turionellae	(Linnaeus, 1758)	0	0	0	0	0	0	0	0	0	0	0	0	0	0	0	0	0	0	0	0	0	0	0	0	0	0	0	0	0	0	0	0	0	0	0	0	0	5	0
otu955	COLFH171-14	100	Metazoa	Arthropoda	Insecta	Coleoptera	Cantharidae	Crudosilis	Crudosilis ruficollis	(Fabricius, 1775)	0	0	0	0	0	0	0	0	0	0	0	0	0	0	0	0	0	0	0	0	0	0	0	0	0	0	0	0	0	0	0	0	0	0	0	0	0	0	0
otu955	ZFMK-TIS-2520774	100	Metazoa	Arthropoda	Insecta	Diptera	Cecidomyiidae	Lestremia	Lestremia cinerea	Macquart, 1825	0	15	0	8	0	13	0	7	0	7	0	13	0	8	0	12	0	5	0	5	0	13	0	10	0	7	0	10	0	11	0	8	0	10	0	18	5	17	0
otu957	ZFMK-TIS-2505577	100	Metazoa	Arthropoda	Insecta	Diptera	Lonchaeidae		NA	NA	0	0	0	0	0	0	0	0	0	0	0	0	0	0	0	0	0	0	0	0	0	0	0	0	0	0	0	0	0	0	0	0	0	0	0	0	0	29	0
otu970	ZFMK-TIS-2005334	100	Metazoa	Arthropoda	Insecta	Hemiptera	Miridae	Lygus	Lygus gemellatus	(Herrich-Schaeffer, 1835)	0	0	0	0	0	0	0	0	0	0	0	0	0	0	0	0	0	0	0	0	0	0	0	0	0	0	0	0	0	0	0	0	0	0	0	0	0	0	0
otu971	MN182892	99.7	Metazoa	Arthropoda	Insecta	Coleoptera	Eucnemidae	Dromaeolus	Dromaeolus barnabita	(A. Villa & J. B. Villa, 1838)	0	0	0	0	0	0	0	0	0	0	0	0	0	0	0	0	0	0	0	0	0	0	0	0	0	0	0	0	0	0	0	0	0	0	0	0	0	0	0
otu972	ZFMK-TIS-2505529	100	Metazoa	Arthropoda	Insecta	Coleoptera	Mordellidae	Mordellistena	Mordellistena variegata	(Fabricius, 1798)	0	0	0	0	0	0	0	0	0	0	0	0	0	0	0	0	0	0	0	0	0	0	0	0	0	0	0	0	0	0	0	0	0	0	0	0	0	0	0
otu975	ZFMK-TIS-2003840	100	Metazoa	Arthropoda	Insecta	Diptera	Sarcophagidae	Ravinia	Ravinia pernix	(Harris, 1780)	0	0	0	0	0	0	0	0	0	0	0	0	0	0	0	0	0	0	0	0	0	0	0	0	0	0	0	0	0	0	0	0	0	0	0	0	0	0	0
otu977	GMGMV4244-20	97.7	Metazoa	Arthropoda	Insecta	Hymenoptera	Aphelinidae	Centrodora	NA	NA	0	0	0	0	0	0	0	0	0	0	0	0	0	0	0	0	0	0	0	0	0	0	0	0	0	0	0	0	0	0	0	0	0	0	0	0	0	0	0
otu980	AMTPA082-15	100	Metazoa	Arthropoda	Insecta	Hymenoptera	Ichneumonidae	Perithous	NA	NA	0	0	0	0	0	0	0	0	0	0	0	0	0	0	0	0	0	0	0	0	0	0	0	0	0	0	0	0	0	0	0	0	0	0	0	0	0	0	0
otu983	BC_ZSM_HYM_23081;BCHYM7025-15	100	Metazoa	Arthropoda	Insecta	Hymenoptera	Ichneumonidae		NA	NA	0	0	0	0	0	0	0	0	0	0	0	0	0	0	0	0	0	0	0	0	0	0	0	0	0	0	0	0	0	0	0	0	0	0	0	0	94	0	25
otu988	ZFMK-TIS-2592549	100	Metazoa	Arthropoda	Insecta	Hemiptera	Cixiidae	Tachycixius	Tachycixius pilosus	(Olivier, 1791)	0	32	0	47	0	38	0	38	0	19	0	74	0	54	0	47	0	33	0	51	0	38	0	58	0	45	0	59	0	37	0	54	0	53	0	55	0	0	0
otu989	GMGML1240-14	100	Metazoa	Arthropoda	Insecta	Hymenoptera	Ichneumonidae	Phygadeuon	NA	NA	0	30	0	43	0	33	0	15	0	10	0	41	0	29	0	29	0	31	0	29	0	13	0	39	0	23	0	35	0	20	0	33	0	24	0	49	0	0	0
otu992	ZFMK-TIS-2595321	100	Metazoa	Arthropoda	Insecta	Hemiptera	Cicadellidae	Alebra	Alebra albostriella	Fallén, 1825	0	0	0	0	0	0	0	0	0	0	0	0	0	0	0	0	0	0	0	0	0	0	0	0	0	0	0	0	0	0	0	0	0	0	0	0	0	44	0
otu995	ZFMK-TIS-2551485	99.7	Metazoa	Arthropoda	Insecta	Hemiptera	Cicadellidae	Arthaldeus	Arthaldeus pascuellus	#	0	0	0	0	0	0	0	0	0	0	0	0	0	0	0	0	0	0	0	0	0	0	0	0	0	0	0	0	0	0	0	0	0	0	0	0	0	79	0
otu997	MH509555	100	Metazoa	Arthropoda	Insecta	Hymenoptera	Crabronidae	Alysson	Alysson spinosus	(Panzer, 1801)	0	0	0	0	0	0	0	0	0	0	0	0	0	0	0	0	0	0	0	0	0	0	0	0	0	0	0	0	0	0	0	0	0	0	0	0	0	0	0
otu998	GMGMC1375-14	100	Metazoa	Arthropoda	Insecta	Hymenoptera	Ichneumonidae	Phygadeuon	NA	NA	0	0	0	0	0	0	0	0	0	0	0	0	0	0	0	0	0	0	0	0	0	0	0	0	0	0	0	0	0	0	0	0	0	0	0	0	0	0	0
otu999	CNBPN452-13	100	Metazoa	Arthropoda	Arachnida	Araneae	Linyphiidae	Erigone	NA	NA	5	43	7	59	0	22	0	42	0	28	0	43	4	53	4	32	0	25	0	29	5	42	0	27	0	40	13	40	0	50	5	52	0	41	7	37	0	13	0
otu1003	LEFIJ3514-15	100	Metazoa	Arthropoda	Insecta	Diptera	Chironomidae	Acricotopus	Acricotopus lucens	(Zetterstedt, 1850)	0	35	0	59	0	49	0	43	0	28	0	51	0	55	0	57	0	41	0	37	0	31	0	45	0	29	0	55	0	38	0	57	0	58	0	47	0	0	0
otu1005	BC_ZSM_HYM_10550;FBICA495-11	100	Metazoa	Arthropoda	Insecta	Hymenoptera	Ichneumonidae	Zatypota	Zatypota percontatoria	(Muller, 1775)	0	0	0	11	0	5	0	7	0	0	0	8	0	8	0	11	0	11	0	10	0	5	0	5	0	0	0	9	0	5	0	9	0	8	0	11	0	7	0
otu1009	RWWC555-11	100	Metazoa	Arthropoda	Insecta	Lepidoptera	Tortricidae	Spilonota	Spilonota ocellana	(Denis & Schiffermuller, 1775)	0	0	0	0	0	0	0	0	0	0	0	0	0	0	0	0	0	0	0	0	0	0	0	0	0	0	0	0	0	0	0	0	0	0	0	0	0	0	0
otu1011	GMGRD3522-13	100	Metazoa	Arthropoda	Insecta	Hymenoptera	Ichneumonidae	Dusona	NA	NA	0	0	0	0	0	0	0	0	0	0	0	0	0	0	0	0	0	0	0	0	0	0	0	0	0	0	0	0	0	0	0	0	0	0	0	0	150	0	94
otu1013	ZFMK-TIS-2595259	100	Metazoa	Arthropoda	Insecta	Diptera	Chironomidae		NA	NA	0	35	0	47	0	29	0	51	0	21	0	52	0	54	0	51	0	42	0	39	0	24	0	50	0	49	0	52	0	41	0	59	0	48	0	54	0	0	0
otu1014	ICHFI254-12	99.7	Metazoa	Arthropoda	Insecta	Hymenoptera	Ichneumonidae	Pleolophus	NA	NA	0	0	0	0	0	0	0	0	0	0	0	0	0	0	0	0	0	0	0	0	0	0	0	0	0	0	0	0	0	0	0	0	0	0	0	0	0	0	0
otu1015	KC975149	100	Metazoa	Arthropoda	Insecta	Hymenoptera	Tenthredinidae	Pristiphora	Pristiphora armata	(Thomson, 1852)	0	0	0	0	0	0	0	0	0	0	0	0	0	0	0	0	0	0	0	0	0	0	0	0	0	0	0	0	0	0	0	0	0	0	0	0	0	85	0
otu1017	ICHFI458-12	100	Metazoa	Arthropoda	Insecta	Hymenoptera	Ichneumonidae	Phygadeuon	NA	NA	0	0	0	0	0	0	0	0	0	0	0	0	0	0	0	0	0	0	0	0	0	0	0	0	0	0	0	0	0	0	0	0	0	0	0	0	11	0	4
otu1019	ZFMK-TIS-2513941	100	Metazoa	Arthropoda	Insecta	Diptera	Sciaridae	Scatopsciara	Scatopsciara calamophila	Frey, 1948	0	25	0	45	0	18	0	25	0	17	0	42	0	27	0	44	0	22	0	29	0	28	0	29	0	15	0	30	0	30	0	37	0	32	0	32	0	0	0
otu1022	GBMIN137187-18	100	Metazoa	Arthropoda	Collembola	Entomobryomorpha	Tomoceridae	Tomocerus	NA	NA	0	0	0	0	0	0	0	0	0	0	0	0	0	0	0	0	0	0	0	0	0	0	0	0	0	0	0	0	0	0	0	0	0	0	0	0	0	0	0
otu1023	GBMND19355-21	99.7	Metazoa	Arthropoda	Insecta	Hymenoptera	Ichneumonidae	Xenoschesis	Xenoschesis fulvicornis	(Kriechbaumer, 1891)	0	0	0	0	0	0	0	0	0	0	0	0	0	0	0	0	0	0	0	0	0	0	0	0	0	0	0	0	0	0	0	0	0	0	0	0	95	0	81
otu1025	PHMTX219-11	100	Metazoa	Arthropoda	Insecta	Hymenoptera	Ichneumonidae	Stenomacrus	Stenomacrus merula	(Gravenhorst, 1829)	0	5	0	8	0	4	0	4	0	3	0	12	0	9	0	11	0	4	0	7	0	8	0	11	0	0	0	7	0	7	0	8	0	8	0	12	0	5	0
otu1025	JN253307	100	Metazoa	Arthropoda	Insecta	Hymenoptera	Crabronidae	Lestiphorus	Lestiphorus bicinctus	(Rossi, 1794)	0	0	0	0	0	0	0	0	0	0	0	0	0	0	0	0	0	0	0	0	0	0	0	0	0	0	0	0	0	0	0	0	0	0	0	0	0	0	0
otu1027	GMGMK1247-14	100	Metazoa	Arthropoda	Insecta	Hemiptera	Anoeciidae	Anoecia	NA	NA	0	0	0	0	0	0	0	0	0	0	0	0	0	0	0	0	0	0	0	0	0	0	0	0	0	0	0	0	0	0	0	0	0	0	0	0	0	5	0
otu1029	GMGMI439-14	100	Metazoa	Arthropoda	Insecta	Hymenoptera	Ichneumonidae	Aptesis	NA	NA	0	0	0	0	0	0	0	0	0	0	0	0	0	0	0	0	0	0	0	0	0	0	0	0	0	0	0	0	0	0	0	0	0	0	0	0	15	0	4
otu1033	BC_ZSM_HYM_13704;GBICH024-12	100	Metazoa	Arthropoda	Insecta	Hymenoptera	Ichneumonidae	Neischnus	Neischnus oxypygus	Heinrich, 1952	0	0	0	0	0	0	0	0	0	0	0	0	0	0	0	0	0	0	0	0	0	0	0	0	0	0	0	0	0	0	0	0	0	0	0	0	13	0	5
otu1037	OPPEE4715-17	99.4	Metazoa	Arthropoda	Insecta	Hemiptera	Cicadellidae	Sorhoanus	Sorhoanus sp.		0	0	0	0	0	0	0	0	0	0	0	0	0	0	0	0	0	0	0	0	0	0	0	0	0	0	0	0	0	0	0	0	0	0	0	0	0	15	0
otu1042	GMGMB1137-14	85.3	Metazoa	Arthropoda	Insecta	Diptera			NA	NA	0	0	0	0	0	0	0	0	0	0	0	0	0	0	0	0	0	0	0	0	0	0	0	0	0	0	0	0	0	0	0	0	0	0	0	0	0	15	0
otu1043	Fau0-Ost-1001547	100	Metazoa	Arthropoda	Insecta	Hemiptera	Cicadellidae	Edwardsiana	Edwardsiana rosae	(Linnaeus, 1758)	0	0	0	0	0	0	0	0	0	0	0	0	0	0	0	0	0	0	0	0	0	0	0	0	0	0	0	0	0	0	0	0	0	0	0	0	0	38	0
otu1044	BSCHI551-17	100	Metazoa	Arthropoda	Insecta	Diptera	Chironomidae	Chironomus	Chironomus plumosus	(Linnaeus, 1758)	0	0	0	0	0	0	0	0	0	0	0	0	0	0	0	0	0	0	0	0	0	0	0	0	0	0	0	0	0	0	0	0	0	0	0	0	0	0	0
otu1048	GCOL2491-15	100	Metazoa	Arthropoda	Insecta	Coleoptera	Chrysomelidae	Cryptocephalus	Cryptocephalus pusillus	Fabricius, 1777	0	0	0	0	0	0	0	0	0	0	0	0	0	0	0	0	0	0	0	0	0	0	0	0	0	0	0	0	0	0	0	0	0	0	0	0	0	0	0
otu1049	BFB_Col_FK_5782;FBCOG082-12	100	Metazoa	Arthropoda	Insecta	Coleoptera	Cantharidae	Rhagonycha	Rhagonycha lutea	(Müller, 1754)	0	0	0	0	0	0	0	0	0	0	0	0	0	0	0	0	0	0	0	0	0	0	0	0	0	0	0	0	0	0	0	0	0	0	0	0	0	0	0
otu1057	ASHMT049-11	100	Metazoa	Arthropoda	Insecta	Hemiptera	Cicadellidae	Eutettix	Eutettix variabilis	Hepner, 1942	0	0	0	0	0	0	0	0	0	0	0	0	0	0	0	0	0	0	0	0	0	0	0	0	0	0	0	0	0	0	0	0	0	0	0	0	0	0	0
otu1059	KR037185	100	Metazoa	Arthropoda	Insecta	Hemiptera	Aphididae	Aphis	Aphis fabae	Scopoli, 1753	0	30	0	27	0	29	0	21	0	12	0	32	0	30	0	25	0	35	0	25	0	17	0	41	0	19	0	23	0	25	0	43	0	30	0	25	0	35	0
otu1053	KM944921	93.3	Metazoa	Arthropoda	Insecta	Diptera	Mycetophilidae		NA	NA	0	35	0	37	0	35	0	30	0	8	0	55	0	47	0	48	0	29	0	55	0	35	0	31	0	24	0	57	0	30	0	31	0	45	0	39	0	0	0
otu1055	OPPHE1455-17	100	Metazoa	Arthropoda	Insecta	Lepidoptera	Psychidae	Psyche	Psyche casta	(Pallas, 1757)	0	0	0	0	0	0	0	0	0	0	0	0	0	0	0	0	0	0	0	0	0	0	0	0	0	0	0	0	0	0	0	0	0	0	0	0	55	0	72
otu1057	GMRSQ381-15	94.8	Metazoa	Arthropoda	Insecta	Hymenoptera	Braconidae		NA	NA	0	0	0	0	0	0	0	0	0	0	0	0	0	0	0	0	0	0	0	0	0	0	0	0	0	0	0	0	0	0	0	0	0	0	0	0	0	45	0
otu1070	KM448195	100	Metazoa	Arthropoda	Insecta	Coleoptera	Chrysomelidae	Neocrepidodera	Neocrepidodera transversa	(Marsham, 1802)	0	0	0	0	0	0	0	0	0	0	0	0	0	0	0	0	0	0	0	0	0	0	0	0	0	0	0	0	0	0	0	0	0	0	0	0	0	0	0
otu1074	GMFIM228-12	100	Metazoa	Arthropoda	Insecta	Hemiptera	Aphididae	Chaitophorus	Chaitophorus tremulae	Koch & C. L., 1854	15	12	40	19	32	21	22	30	11	11	10	35	24	37	25	31	14	24	25	38	29	14	25	23	10	15	49	29	19	15	13	35	31	31	21	42	0	33	0
otu1075	ZFMK-TIS-2554158	99.7	Metazoa	Arthropoda	Insecta	Diptera	Agromyzidae	Cerodontha	Cerodontha muscina	(Meigen, 1830)	0	0	0	0	0	0	0	0	0	0	0	0	0	0	0	0	0	0	0	0	0	0	0	0	0	0	0	0	0	0	0	0	0	0	0	0	0	0	0
otu1077	GBMIN77224-17	100	Metazoa	Arthropoda	Insecta	Hymenoptera	Halictidae	Lasioglossum	Lasioglossum calceatum	(Scopoli, 1753)	0	0	0	0	0	0	0	0	0	0	0	0	0	0	0	0	0	0	0	0	0	0	0	0	0	0	0	0	0	0	0	0	0	0	0	0	0	0	0
otu1078	CGUKB205-09	100	Metazoa	Arthropoda	Insecta	Lepidoptera	Geometridae	Colostygia	Colostygia pectinataria	(Knoch, 1781)	0	0	0	0	0	0	0	0	0	0	0	0	0	0	0	0	0	0	0	0	0	0	0	0	0	0	0	0	0	0	0	0	0	0	0	0	43	0	33
otu1080	BIOUG22334-A07;GBMWN2524-15	100	Metazoa	Arthropoda	Insecta	Diptera	Chironomidae	Tanytarsus	Tanytarsus eminulus	(Walker, 1855)	0	0	0	0	0	0	0	0	0	0	0	0	0	0	0	0	0	0	0	0	0	0	0	0	0	0	0	0	0	0	0	0	0	0	0	0	0	7	0
otu1085	ZFMK-TIS-2595905	100	Metazoa	Arthropoda	Insecta	Diptera	Chironomidae	Metriocnemus	Metriocnemus albolineatus	(Meigen, 1818)	0	34	0	45	0	28	0	32	0	19	0	51	0	48	0	34	0	38	0	40	0	25	0	44	0	30	0	42	0	30	0	35	0	85	0	43	0	20	0
otu1087	GCOL7409-15	100	Metazoa	Arthropoda	Insecta	Coleoptera	Coccinellidae	Psyllobora	Psyllobora vigintiduopunctata	(Linnaeus, 1758)	0	0	0	0	0	0	0	0	0	0	0	0	0	0	0	0	0	0	0	0	0	0	0	0	0	0	0	0	0	0	0	0	0	0	0	0	0	0	0
otu1089	GBOL17595;GBMIX2511-15	100	Metazoa	Arthropoda	Insecta	Hymenoptera	Ichneumonidae	Astiphromma	Astiphromma splenium	(Curtis, 1833)	0	0	0	0	0	0	0	0	0	0	0	0	0	0	0	0	0	0	0	0	0	0	0	0	0	0	0	0	0	0	0	0	0	0	0	0	33	0	30
otu1095	GBMIN77432-17	100	Metazoa	Arthropoda	Insecta	Hymenoptera	Ichneumonidae	Diplazon	Diplazon tetragonus	(Thunberg, 1822)	0	0	0	0	0	0	0	0	0	0	0	0	0	0	0	0	0	0	0	0	0	0	0	0	0	0	0	0	0	0	0	0	0	0	0	0	0	0	0
otu1097	FIDIP1094-12	100	Metazoa	Arthropoda	Insecta	Diptera	Hybotidae	Platypalpus	Platypalpus annulipes	(Meigen, 1822)	0	0	0	0	0	0	0	0	0	0	0	0	0	0	0	0	0	0	0	0	0	0	0	0	0	0	0	0	0	0	0	0	0	0	0	0	0	11	0
otu1098	GMGMI1415-14	100	Metazoa	Arthropoda	Insecta	Hymenoptera	Ichneumonidae	Phobetes	NA	NA	0	0	0	0	0	0	0	0	0	0	0	0	0	0	0	0	0	0	0	0	0	0	0	0	0	0	0	0	0	0	0	0	0	0	0	0	23	15	24
otu1100	GBAH7749-13	100	Metazoa	Arthropoda	Insecta	Hymenoptera	Ichneumonidae	Syrphoctonus	Syrphoctonus elegans	(Gravenhorst, 1829)	0	0	0	0	0	0	0	0	0	0	0	0	0	0	0	0	0	0	0	0	0	0	0	0	0	0	0	0	0	0	0	0	0	0	0	0	0	15	0
otu1101	JF952918	99.4	Metazoa	Arthropoda	Insecta	Hymenoptera	Ichneumonidae	Aritranis	NA	NA	0	0	0	0	0	0	0	0	0	0	0	0	0	0	0	0	0	0	0	0	0	0	0	0	0	0	0	0	0	0	0	0	0	0	0	0	0	0	0
otu1103	FIDIP585-12	87.5	Metazoa	Arthropoda	Insecta	Diptera			NA	NA	0	0	0	0	0	0	0	0	0	0	0	0	0	0	0	0	0	0	0	0	0	0	0	0	0	0	0	0	0	0	0	0	0	0	0	0	0	0	0
otu1104	NSMTP315-15	100	Metazoa	Arthropoda	Insecta	Hymenoptera	Ichneumonidae	Exetastes	NA	NA	0	0	0	0	0	0	0	0	0	0	0	0	0	0	0	0	0	0	0	0	0	0	0	0	0	0	0	0	0	0	0	0	0	0	0	0	29	0	25
otu1105	ZFMK-TIS-2513827	98.7	Metazoa	Arthropoda	Insecta	Hemiptera	Cicadellidae	Macrosteles	Macrosteles variatus	#	0	0	0	0	0	0	0	0	0	0	0	0	0	0	0	0	0	0	0	0	0	0	0	0	0	0	0	0	0	0	0	0	0	0	0	0	0	55	0
otu1105	KM022502	100	Metazoa	Arthropoda	Insecta	Hemiptera	Miridae	Liocoris	Liocoris tripustulatus	(Fabricius, 1781)	0	0	0	0	0	0	0	0	0	0	0	0	0	0	0	0	0	0	0	0	0	0	0	0	0	0	0	0	0	0	0	0	0	0	0	0	0	13	0
otu1109	MG473555	87.3	Metazoa	Arthropoda	Insecta				NA	NA	25	0	45	0	25	0	25	0	35	0	35	0	24	0	25	0	35	0	30	0	42	0	54	0	45	0	58	0	17	0	25	0	31	0	32	0	0	0	0
otu1110	KR955081	99	Metazoa	Arthropoda	Insecta	Diptera	Cecidomyiidae		NA	NA	0	0	0	0	0	0	0	0	0	0	0	0	0	0	0	0	0	0	0	0	0	0	0	0	0	0	0	0	0	0	0	0	0	0	0	0	0	0	0
otu1113	COLFD581-12	100	Metazoa	Arthropoda	Insecta	Coleoptera	Coccinellidae	Calvia	Calvia quatuordecimguttata	(Linnaeus, 1758)	0	0	0	0	0	0	0	0	0	0	0	0	0	0	0	0	0	0	0	0	0	0	0	0	0	0	0	0	0	0	0	0	0	0	0	0	0	85	0
otu1115	ZFMK-TIS-1800022	100	Metazoa	Arthropoda	Insecta	Hymenoptera	Ichneumonidae	Olesicampe	Olesicampe melanogaster	(Thomson, 1887)	0	44	0	38	0	29	0	35	0	14	0	51	0	47	0	39	0	45	0	33	0	40	0	38	0	37	0	40	0	32	0	57	0	54	0	35	0	0	0
otu1119	BC-ZSM-HYM-27451-D05	100	Metazoa	Arthropoda	Insecta	Hymenoptera	Ichneumonidae	Acrotomus	Acrotomus succinctus	(Gravenhorst, 1829)	0	0	0	0	0	0	0	0	0	0	0	0	0	0	0	0	0	0	0	0	0	0	0	0	0	0	0	0	0	0	0	0	0	0	0	0	0	0	0
otu1120	BCHYM7493-15	100	Metazoa	Arthropoda	Insecta	Hymenoptera	Braconidae	Dolichogenidea	NA	NA	0	0	0	0	0	0	0	0	0	0	0	0	0	0	0	0	0	0	0	0	0	0	0	0	0	0	0	0	0	0	0	0	0	0	0	0	0	0	0
otu1121	KR805991	100	Metazoa	Arthropoda	Insecta	Hymenoptera	Pompilidae	Agenioideus	Agenioideus cinctellus	(Spinola, 1808)	0	0	0	0	0	0	0	0	0	0	0	0	0	0	0	0	0	0	0	0	0	0	0	0	0	0	0	0	0	0	0	0	0	0	0	0	0	0	0
otu1122	GBOL05292;BCHYM3522-14	100	Metazoa	Arthropoda	Insecta	Hymenoptera	Formicidae	Lasius	Lasius fuliginosus	(Latreille, 1798)	0	0	0	0	0	0	0	0	0	0	0	0	0	0	0	0	0	0	0	0	0	0	0	0	0	0	0	0	0	0	0	0	0	0	0	0	0	0	0
otu1125	KJ838117	100	Metazoa	Arthropoda	Insecta	Hymenoptera	Megachilidae	Chelostoma	Chelostoma florisomne	(Linnaeus, 1758)	0	0	0	0	0	0	0	0	0	0	0	0	0	0	0	0	0	0	0	0	0	0	0	0	0	0	0	0	0	0	0	0	0	0	0	0	29	0	45
otu1125	ACHAR1872-18	95.5	Metazoa	Arthropoda	Insecta	Hemiptera	Aphididae	Cavariella	NA	NA	0	40	0	45	0	55	0	48	0	14	0	42	0	35	0	25	0	31	0	37	0	30	0	47	0	31	0	51	0	57	0	42	0	30	0	43	0	0	0
otu1127	KU908131	100	Metazoa	Arthropoda	Insecta	Coleoptera	Elateridae	Adrastus	Adrastus rachifer	(Geoffroy, 1785)	0	0	0	0	0	0	0	0	0	0	0	0	0	0	0	0	0	0	0	0	0	0	0	0	0	0	0	0	0	0	0	0	0	0	0	0	0	0	0
otu1128	JN300182	88.5	Metazoa	Arthropoda	Insecta				NA	NA	0	0	0	0	0	0	0	0	0	0	0	0	0	0	0	0	0	0	0	0	0	0	0	0	0	0	0	0	0	0	0	0	0	0	0	0	0	35	0
otu1132	BIOUG15510-B08;GMGMD451-14	100	Metazoa	Arthropoda	Insecta	Hymenoptera	Ichneumonidae	Brachycyrtus	Brachycyrtus ornatus	Kriechbaumer, 1880	0	0	0	0	0	0	0	0	0	0	0	0	0	0	0	0	0	0	0	0	0	0	0	0	0	0	0	0	0	0	0	0	0	0	0	0	0	0	0
otu1133	ZFMK-TIS-2558175	100	Metazoa	Arthropoda	Insecta	Hemiptera	Miridae	Orthotylus	Orthotylus prasinus	(Fallen, 1825)	0	0	0	0	0	0	0	0	0	0	0	0	0	0	0	0	0	0	0	0	0	0	0	0	0	0	0	0	0	0	0	0	0	0	0	0	0	0	0
otu1135	ICHFI720-12	99.7	Metazoa	Arthropoda	Insecta	Hymenoptera	Ichneumonidae	Endasys	Endasys sp.		0	0	0	0	0	0	0	0	0	0	0	0	0	0	0	0	0	0	0	0	0	0	0	0	0	0	0	0	0	0	0	0	0	0	0	0	0	0	0
otu1138	BC_ZSM_HYM_15555;GBSYM2500-13	100	Metazoa	Arthropoda	Insecta	Hymenoptera	Tenthredinidae	Nematus	Nematus lucidus	Panzer, 1801	34	0	44	0	37	0	17	0	19	0	38	0	13	0	24	0	19	0	29	0	30	0	38	0	15	0	24	0	15	0	35	0	21	0	30	0	0	0	4
otu1139	ICHFI1708-13	100	Metazoa	Arthropoda	Insecta	Hymenoptera	Ichneumonidae	Exochus	NA	NA	0	0	0	0	0	0	0	0	0	0	0	0	0	0	0	0	0	0	0	0	0	0	0	0	0	0	0	0	0	0	0	0	0	0	0	0	7	5	10
otu1140	AMTPA348-15	99.5	Metazoa	Arthropoda	Insecta	Hymenoptera	Ichneumonidae	Dicaelotus	NA	NA	0	0	0	0	0	0	0	0	0	0	0	0	0	0	0	0	0	0	0	0	0	0	0	0	0	0	0	0	0	0	0	0	0	0	0	0	0	4	0
otu1143	NEUFI007-11	100	Metazoa	Arthropoda	Insecta	Neuroptera	Hemerobiidae	Micromus	Micromus angulatus	(Stephens, 1835)	0	0	0	0	0	0	0	0	0	0	0	0	0	0	0	0	0	0	0	0	0	0	0	0	0	0	0	0	0	0	0	0	0	0	0	0	0	0	0
otu1148	KJ955047	100	Metazoa	Arthropoda	Insecta	Coleoptera	Chrysomelidae	Psylliodes	Psylliodes affinis	(Paykull, 1799)	0	22	0	35	0	23	0	35	0	15	0	32	0	18	0	25	0	19	0	24	0	19	0	25	0	25	0	17	0	25	0	31	0	27	0	33	0	5	0
otu1150	KR558752	100	Metazoa	Arthropoda	Insecta	Diptera	Cecidomyiidae		NA	NA	0	0	0	0	0	0	0	0	0	0	0	0	0	0	0	0	0	0	0	0	0	0	0	0	0	0	0	0	0	0	0	0	0	0	0	0	4	31	0
otu1151	AGMPK172-18	100	Metazoa	Arthropoda	Insecta	Diptera	Sciaridae	Bradysia	Bradysia vagans	(Winnertz, 1858)	0	15	0	12	0	9	0	7	0	5	0	9	0	22	0	8	0	11	0	15	0	10	0	8	0	4	0	18	0	13	0	17	0	15	0	8	0	0	0
otu1152	GMGMA755-14	99.7	Metazoa	Arthropoda	Insecta	Hymenoptera	Ichneumonidae	Lissonota	NA	NA	0	0	0	0	0	0	0	0	0	0	0	0	0	0	0	0	0	0	0	0	0	0	0	0	0	0	0	0	0	0	0	0	0	0	0	0	0	0	0
otu1154	COLFE250-12	95.8	Metazoa	Arthropoda	Insecta	Coleoptera	Chrysomelidae	Sphaeroderma	NA	NA	0	0	0	0	0	0	0	0	0	0	0	0	0	0	0	0	0	0	0	0	0	0	0	0	0	0	0	0	0	0	0	0	0	0	0	0	0	0	0
otu1157	BC_ZSM_COL_00429;FBCOA524-10	100	Metazoa	Arthropoda	Insecta	Coleoptera	Chrysomelidae	Cassida	Cassida rubiginosa	Müller, 1775	0	0	0	0	0	0	0	0	0	0	0	0	0	0	0	0	0	0	0	0	0	0	0	0	0	0	0	0	0	0	0	0	0	0	0	0	0	57	0
otu1155	GMGMV2559-20	100	Metazoa	Arthropoda	Insecta	Hymenoptera	Ichneumonidae	Hoplocryptus	NA	NA	0	0	0	0	0	0	0	0	0	0	0	0	0	0	0	0	0	0	0	0	0	0	0	0	0	0	0	0	0	0	0	0	0	0	0	0	22	0	25
otu1170	BBHYJ432-10	95.2	Metazoa	Arthropoda	Insecta	Hymenoptera	Ichneumonidae	Trychosis	NA	NA	0	0	0	0	0	0	0	0	0	0	0	0	0	0	0	0	0	0	0	0	0	0	0	0	0	0	0	0	0	0	0	0	0	0	0	0	0	0	0
otu1171	BC_ZSM_HYM_05525;FBICA015-10	100	Metazoa	Arthropoda	Insecta	Hymenoptera	Ichneumonidae	Neoxorides	Neoxorides nitens	(Gravenhorst, 1829)	0	0	0	0	0	0	0	0	0	0	0	0	0	0	0	0	0	0	0	0	0	0	0	0	0	0	0	0	0	0	0	0	0	0	0	0	25	0	21
otu1172	BFB_Col_FK_12354;FBCON479-13	100	Metazoa	Arthropoda	Insecta	Coleoptera	Chrysomelidae	Phyllotreta	Phyllotreta vittula	(Redtenbacher, 1849)	0	0	0	0	0	0	0	0	0	0	0	0	0	0	0	0	0	0	0	0	0	0	0	0	0	0	0	0	0	0	0	0	0	0	0	0	0	0	0
otu1174	KP254832	88.5	Metazoa	Arthropoda	Insecta	Diptera			NA	NA	0	0	0	0	0	0	0	0	0	0	0	0	0	0	0	0	0	0	0	0	0	0	0	0	0	0	0	0	0	0	0	0	0	0	0	0	0	39	0
otu1180	BC_ZSM_HYM_18248	100	Metazoa	Arthropoda	Insecta	Hymenoptera	Ichneumonidae		NA	NA	0	0	0	0	0	0	0	0	0	0	0	0	0	0	0	0	0	0	0	0	0	0	0	0	0	0	0	0	0	0	0	0	0	0	0	0	0	0	0
otu1185	GBOL-224102407	97.2	Metazoa	Arthropoda	Insecta	Diptera	Cecidomyiidae		NA	NA	0	0	0	0	0	0	0	0	0	0	0	0	0	0	0	0	0	0	0	0	0	0	0	0	0	0	0	0	0	0	0	0	0	0	0	0	0	12	0
otu1185	ICHFI741-12	100	Metazoa	Arthropoda	Insecta	Hymenoptera	Ichneumonidae	Ischnus	Ischnus alternator	(Gravenhorst, 1829)	0	0	0	0	0	0	0	0	0	0	0	0	0	0	0	0	0	0	0	0	0	0	0	0	0	0	0	0	0	0	0	0	0	0	0	0	0	0	0
otu1190	ZFMK-TIS-2522514	100	Metazoa	Arthropoda	Insecta	Psocoptera	Psocidae	Loensia	Loensia variegata	(Latreille, 1799)	0	47	0	50	0	42	0	30	0	44	0	72	0	53	0	58	0	55	0	43	0	47	0	40	0	43	0	55	0	51	0	38	0	57	0	49	0	0	0
otu1191	LEFIJ5154-17	100	Metazoa	Arthropoda	Insecta	Hymenoptera	Halictidae	Lasioglossum	Lasioglossum punctatissimum	(Schenck, 1853)	0	0	0	0	0	0	0	0	0	0	0	0	0	0	0	0	0	0	0	0	0	0	0	0	0	0	0	0	0	0	0	0	0	0	0	0	0	5	0
otu1192	FBCOQ184-13	100	Metazoa	Arthropoda	Insecta	Coleoptera	Ptinidae	Ptinus	Ptinus rufipes	Olivier, 1790	0	0	0	0	0	0	0	0	0	0	0	0	0	0	0	0	0	0	0	0	0	0	0	0	0	0	0	0	0	0	0	0	0	0	0	0	0	55	0
otu1200	GBCOB922-12	100	Metazoa	Arthropoda	Insecta	Coleoptera	Staphylinidae	Philonthus	Philonthus fumarius	(Gravenhorst, 1805)	0	0	0	0	0	0	0	0	0	0	0	0	0	0	0	0	0	0	0	0	0	0	0	0	0	0	0	0	0	0	0	0	0	0	0	0	0	0	0
otu1201	JN302089	99	Metazoa	Arthropoda	Insecta	Diptera	Cecidomyiidae		NA	NA	0	15	0	9	0	11	0	14	0	5	0	5	0	15	0	8	0	8	0	18	0	17	0	10	0	13	0	12	0	13	0	18	0	11	0	5	0	29	5
otu1202	GMGRA199-13	100	Metazoa	Arthropoda	Insecta	Diptera	Mycetophilidae	Acnemia	Acnemia nitidicollis	(Meigen, 1818)	0	0	0	0	0	0	0	0	0	0	0	0	0	0	0	0	0	0	0	0	0	0	0	0	0	0	0	0	0	0	0	0	0	0	0	0	0	0	0
otu1208	PHAAN100-17	97.3	Metazoa	Arthropoda	Insecta	Hymenoptera	Mymaridae		NA	NA	9	14	17	10	20	5	19	14	5	5	14	5	5	0	19	8	23	0	15	4	14	10	19	0	14	7	28	11	8	8	21	10	22	14	17	5	27	35	35
otu1209	GBACU2054-12	100	Metazoa	Arthropoda	Insecta	Hymenoptera	Crabronidae	Crossocerus	Crossocerus quadrimaculatus	(Fabricius, 1793)	0	0	0	0	0	0	0	0	0	0	0	0	0	0	0	0	0	0	0	0	0	0	0	0	0	0	0	0	0	0	0	0	0	0	0	0	0	0	0
otu1211	GBOL-224103549	100	Metazoa	Arthropoda	Insecta	Diptera	Phoridae		NA	NA	0	0	0	0	0	0	0	0	0	0	0	0	0	0	0	0	0	0	0	0	0	0	0	0	0	0	0	0	0	0	0	0	0	0	0	0	0	0	0
otu1212	AGMPK092-18	100	Metazoa	Arthropoda	Insecta	Diptera	Sciaridae	Corynoptera	Corynoptera perpusilla	Winnertz, 1857	0	23	0	20	0	8	0	18	0	12	0	23	0	27	0	11	0	3	0	18	0	5	0	11	0	18	0	15	0	15	0	15	0	35	0	18	0	0	0
otu1213	KM545400	92.7	Metazoa	Arthropoda	Insecta	Diptera	Cecidomyiidae		NA	NA	0	0	0	0	0	0	0	0	0	0	0	0	0	0	0	0	0	0	0	0	0	0	0	0	0	0	0	0	0	0	0	0	0	0	0	0	0	0	0
otu1215	GBOL-223950771	100	Metazoa	Arthropoda	Insecta	Diptera	Cecidomyiidae		NA	NA	0	0	0	0	0	0	0	0	0	0	0	0	0	0	0	0	0	0	0	0	0	0	0	0	0	0	0	0	0	0	0	0	0	0	0	0	0	0	0
otu1217	ICHFI438-12	100	Metazoa	Arthropoda	Insecta	Hymenoptera	Ichneumonidae	Phygadeuon	Phygadeuon fumator	Gravenhorst, 1829	0	0	0	0	0	0	0	0	0	0	0	0	0	0	0	0	0	0	0	0	0	0	0	0	0	0	0	0	0	0	0	0	0	0	0	0	0	5	0
otu1218	MG342092	92.7	Metazoa	Arthropoda	Insecta	Hymenoptera	Ichneumonidae		NA	NA	0	55	0	55	0	25	0	57	0	18	0	39	0	55	0	55	0	35	0	53	0	29	0	70	0	44	0	85	0	44	0	38	0	45	0	55	0	0	0
otu1219	MF703172	100	Metazoa	Arthropoda	Insecta	Diptera	Cecidomyiidae		NA	NA	0	0	0	0	0	0	0	0	0	0	0	0	0	0	0	0	0	0	0	0	0	0	0	0	0	0	0	0	0	0	0	0	0	0	0	0	0	5	0
otu1220	BC_ZSM_HYM_10448;FBICA378-11	100	Metazoa	Arthropoda	Insecta	Hymenoptera	Ichneumonidae	Lysibia	Lysibia nana	(Gravenhorst, 1829)	0	0	0	0	0	0	0	0	0	0	0	0	0	0	0	0	0	0	0	0	0	0	0	0	0	0	0	0	0	0	0	0	0	0	0	0	0	7	0
otu1221	GBOL_Col_FK_8155;GBCOU3025-13	100	Metazoa	Arthropoda	Insecta	Coleoptera	Curculionidae	Magdalis	Magdalis cerasi	C. Schenkling, 1935	0	0	0	0	0	0	0	0	0	0	0	0	0	0	0	0	0	0	0	0	0	0	0	0	0	0	0	0	0	0	0	0	0	0	0	0	0	40	0
otu1223	SMNS_BS_000335	100	Metazoa	Arthropoda	Insecta	Hymenoptera	Ichneumonidae	Campoplex	Campoplex difformis	(Gmelin, 1790)	0	0	0	0	0	0	0	0	0	0	0	0	0	0	0	0	0	0	0	0	0	0	0	0	0	0	0	0	0	0	0	0	0	0	0	0	0	0	0
otu1225	MG400937	100	Metazoa	Arthropoda	Insecta	Hemiptera	Cicadellidae	Oncopsis	Oncopsis subangulata	#	0	0	0	0	0	0	0	0	0	0	0	0	0	0	0	0	0	0	0	0	0	0	0	0	0	0	0	0	0	0	0	0	0	0	0	0	0	92	0
otu1227	SCINO1359-15	100	Metazoa	Arthropoda	Insecta	Diptera	Sciaridae	Lycoriella	NA	NA	0	10	0	13	0	5	0	7	0	5	0	0	0	12	0	4	0	5	0	5	0	13	0	5	0	8	0	9	0	5	0	12	0	8	0	12	0	0	0
otu1228	BC_ZSM_HYM_21255;BCHYM3300-14	100	Metazoa	Arthropoda	Insecta	Hymenoptera	Ichneumonidae	Itoplectis	Itoplectis maculator	(Fabricius, 1775)	0	0	0	0	0	0	0	0	0	0	0	0	0	0	0	0	0	0	0	0	0	0	0	0	0	0	0	0	0	0	0	0	0	0	0	0	82	7	91
otu1229	GBIOB992-19	100	Metazoa	Arthropoda	Insecta	Diptera	Agromyzidae	Cerodontha	Cerodontha biseta	Hendel, 1920	0	0	0	0	0	0	0	0	0	0	0	0	0	0	0	0	0	0	0	0	0	0	0	0	0	0	0	0	0	0	0	0	0	0	0	0	0	59	0
otu1230	AMTPA091-15	99.2	Metazoa	Arthropoda	Insecta	Hymenoptera	Ichneumonidae	Metopius	NA	NA	0	0	0	0	0	0	0	0	0	0	0	0	0	0	0	0	0	0	0	0	0	0	0	0	0	0	0	0	0	0	0	0	0	0	0	0	0	0	0
otu1231	MH511213	100	Metazoa	Arthropoda	Insecta	Hymenoptera	Crabronidae	Philanthus	Philanthus triangulum	(Fabricius, 1775)	0	0	0	0	0	0	0	0	0	0	0	0	0	0	0	0	0	0	0	0	0	0	0	0	0	0	0	0	0	0	0	0	0	0	0	0	0	0	0
otu1235	BFB_Col_FK_3517;FBCOE1047-12	100	Metazoa	Arthropoda	Insecta	Coleoptera	Chrysomelidae	Crepidodera	Crepidodera aurata	(Marsham, 1802)	0	0	0	0	0	0	0	0	0	0	0	0	0	0	0	0	0	0	0	0	0	0	0	0	0	0	0	0	0	0	0	0	0	0	0	0	0	5	0
otu1241	KR751789	100	Metazoa	Arthropoda	Insecta	Diptera	Sciaridae	Scatopsciara	Scatopsciara sibirica	Komarova, 1998	0	43	0	74	0	45	0	32	0	25	0	59	0	58	0	50	0	39	0	44	0	39	0	45	0	42	0	54	0	53	0	58	0	75	0	49	0	0	0
otu1243	GBOL-223957585	100	Metazoa	Arthropoda	Insecta	Hymenoptera	Ichneumonidae		NA	NA	0	0	0	0	0	0	0	0	0	0	0	0	0	0	0	0	0	0	0	0	0	0	0	0	0	0	0	0	0	0	0	0	0	0	0	0	22	12	23
otu1244	KU911750	100	Metazoa	Arthropoda	Insecta	Coleoptera	Staphylinidae	Gabrius	Gabrius breviventer	(Sperk, 1835)	0	23	0	34	0	32	0	24	0	14	0	30	0	30	0	29	0	21	0	29	0	21	0	20	0	22	0	28	0	20	0	32	0	35	0	25	0	0	0
otu1245	RDBAB1117-10	100	Metazoa	Arthropoda	Insecta	Hemiptera	Aphididae	Hyalopterus	Hyalopterus pruni	(Geoffroy, 1752)	0	0	0	0	0	0	0	0	0	0	0	0	0	0	0	0	0	0	0	0	0	0	0	0	0	0	0	0	0	0	0	0	0	0	0	0	0	37	0
otu1248	ZFMK-TIS-2598509	99.7	Metazoa	Arthropoda	Insecta	Coleoptera	Nitidulidae	Meligethes	Meligethes morosus	Erichson, 1845	0	0	0	0	0	0	0	0	0	0	0	0	0	0	0	0	0	0	0	0	0	0	0	0	0	0	0	0	0	0	0	0	0	0	0	0	0	0	0
otu1251	JSHYN898-11	95.5	Metazoa	Arthropoda	Insecta	Hymenoptera	Braconidae	Chelonus	NA	NA	0	0	0	0	0	0	0	0	0	0	0	0	0	0	0	0	0	0	0	0	0	0	0	0	0	0	0	0	0	0	0	0	0	0	0	0	0	0	0
otu1252	ICHFI221-12	100	Metazoa	Arthropoda	Insecta	Hymenoptera	Ichneumonidae	Polytribax	NA	NA	54	0	90	0	49	0	43	0	34	0	55	0	52	0	55	0	51	0	52	0	52	0	75	0	28	0	57	0	52	0	58	0	23	0	39	0	0	0	0
otu1253	KU905132	99.7	Metazoa	Arthropoda	Insecta	Coleoptera	Chrysomelidae	Phyllotreta	Phyllotreta undulata	(Kutschera, 1850)	0	0	0	0	0	0	0	0	0	0	0	0	0	0	0	0	0	0	0	0	0	0	0	0	0	0	0	0	0	0	0	0	0	0	0	0	0	0	0
otu1255	ZFMK-TIS-12024	100	Metazoa	Arthropoda	Insecta	Hemiptera	Cicadellidae	Euscelis	Euscelis incisus	(Kirschbaum, 1858)	0	0	0	0	0	0	0	0	0	0	0	0	0	0	0	0	0	0	0	0	0	0	0	0	0	0	0	0	0	0	0	0	0	0	0	0	0	0	0
otu1257	BC_ZSM_HYM_09754;FBICA254-11	100	Metazoa	Arthropoda	Insecta	Hymenoptera	Ichneumonidae	Bathythrix	Bathythrix decipiens	(Gravenhorst, 1829)	0	22	0	35	0	15	0	13	0	8	0	32	0	23	0	31	0	10	0	34	0	12	0	25	0	13	0	29	0	22	0	25	0	12	0	42	0	0	0
otu1258	ASWAU904-08	99	Metazoa	Arthropoda	Insecta	Hymenoptera	Ichneumonidae	Occapes	Occapes sp.		0	0	0	0	0	0	0	0	0	0	0	0	0	0	0	0	0	0	0	0	0	0	0	0	0	0	0	0	0	0	0	0	0	0	0	0	0	0	0
otu1259	BC_ZSM_HYM_08159;FBACB559-11	100	Metazoa	Arthropoda	Insecta	Hymenoptera	Pompilidae	Auplopus	Auplopus carbonarius	(Scopoli, 1753)	0	0	0	0	0	0	0	0	0	0	0	0	0	0	0	0	0	0	0	0	0	0	0	0	0	0	0	0	0	0	0	0	0	0	0	0	0	0	0
otu1252	CNNHB2545-14	98	Metazoa	Arthropoda	Insecta	Hymenoptera	Braconidae	Cotesia	Cotesia xylina	(Say, 1835)	0	0	0	0	0	0	0	0	0	0	0	0	0	0	0	0	0	0	0	0	0	0	0	0	0	0	0	0	0	0	0	0	0	0	0	0	0	0	0
otu1259	JF952980	100	Metazoa	Arthropoda	Insecta	Hymenoptera	Braconidae	Blacus	NA	NA	0	8	0	15	0	15	0	5	0	5	0	14	0	10	0	8	0	10	0	11	0	9	0	17	0	19	0	14	0	15	0	5	0	14	0	11	0	4	0
otu1273	BC_ZSM_HYM_13581;GBICH001-12	100	Metazoa	Arthropoda	Insecta	Hymenoptera	Ichneumonidae		NA	NA	0	0	0	0	0	0	0	0	0	0	0	0	0	0	0	0	0	0	0	0	0	0	0	0	0	0	0	0	0	0	0	0	0	0	0	0	0	23	0
otu1275	BC_ZSM_Lep_70310;FGMLA384-12	100	Metazoa	Arthropoda	Insecta	Lepidoptera	Depressariidae	Luquetia	Luquetia lobella	(Denis & Schiffermuller, 1775)	0	0	0	0	0	0	0	0	0	0	0	0	0	0	0	0	0	0	0	0	0	0	0	0	0	0	0	0	0	0	0	0	0	0	0	0	15	0	44
otu1279	JN154758	99.7	Metazoa	Arthropoda	Insecta	Hymenoptera	Braconidae	Aphidius	Aphidius rhopalosiphi	de Stefani-Perez, 1902	0	0	0	0	0	0	0	0	0	0	0	0	0	0	0	0	0	0	0	0	0	0	0	0	0	0	0	0	0	0	0	0	0	0	0	0	0	19	0
otu1282	AMTPD1451-15	99.3	Metazoa	Arthropoda	Insecta	Diptera	Chamaemyiidae	Leucopis	NA	NA	0	0	0	0	0	0	0	0	0	0	0	0	0	0	0	0	0	0	0	0	0	0	0	0	0	0	0	0	0	0	0	0	0	0	0	0	0	9	0
otu1283	BC_ZSM_HYM_15508;GBICH313-13	100	Metazoa	Arthropoda	Insecta	Hymenoptera	Ichneumonidae	Oiorhinus	Oiorhinus pallipalpis	Wesmael, 1845	0	13	0	18	0	14	0	12	0	10	0	19	0	19	0	13	0	12	0	15	0	14	0	17	0	12	0	13	0	15	0	17	0	14	0	18	0	0	0
otu1301	KY998798	99.7	Metazoa	Arthropoda	Insecta	Hymenoptera	Ichneumonidae	Enclisis	Enclisis macilenta	(Gravenhorst, 1829)	0	0	0	0	0	0	0	0	0	0	0	0	0	0	0	0	0	0	0	0	0	0	0	0	0	0	0	0	0	0	0	0	0	0	0	0	0	0	0
otu1305	GBMND37850-21	99.4	Metazoa	Arthropoda	Insecta	Diptera	Chironomidae	Polypedilum	Polypedilum nubeculosum	(Meigen, 1804)	0	11	0	25	0	13	0	21	0	11	0	23	0	19	0	30	0	5	0	14	0	17	0	29	0	14	0	19	0	20	0	18	0	21	0	37	0	0	0
otu1314	CGBTB809-09	95.5	Metazoa	Arthropoda	Insecta	Hymenoptera	Ichneumonidae	Diadegma	NA	NA	0	0	0	0	0	0	0	0	0	0	0	0	0	0	0	0	0	0	0	0	0	0	0	0	0	0	0	0	0	0	0	0	0	0	0	0	0	0	0
otu1317	FINTI1045-12	100	Metazoa	Arthropoda	Insecta	Diptera	Limoniidae	Dicranomyia	Dicranomyia halterella	Edwards, 1921	0	4	0	5	0	4	0	3	0	3	0	5	0	0	0	4	0	5	5	7	0	3	0	5	0	4	0	0	0	10	0	7	0	7	0	0	0	0	0
otu1324	BC_ZSM_HYM_07412;FBICA097-11	99	Metazoa	Arthropoda	Insecta	Hymenoptera	Ichneumonidae	Delomerista	Delomerista novita	(Cresson, 1870)	0	0	0	0	0	0	0	0	0	0	0	0	0	0	0	0	0	0	0	0	0	0	0	0	0	0	0	0	0	0	0	0	0	0	0	0	21	0	14
otu1325	GMGMU1939-20	100	Metazoa	Arthropoda	Insecta	Hymenoptera	Ichneumonidae	Aethecerus	NA	NA	0	0	0	0	0	0	0	0	0	0	0	0	0	0	0	0	0	0	0	0	0	0	0	0	0	0	0	0	0	0	0	0	0	0	0	0	0	0	0
otu1327	Fau0-Ost-1001503	99.7	Metazoa	Arthropoda	Insecta	Hymenoptera	Tenthredinidae	Eutomostethus	Eutomostethus ephippium	(Panzer, 1798)	0	0	0	0	0	0	0	0	0	0	0	0	0	0	0	0	0	0	0	0	0	0	0	0	0	0	0	0	0	0	0	0	0	0	0	0	0	13	0
otu1328	ZFMK-TIS-14903	100	Metazoa	Arthropoda	Insecta	Diptera	Sciaridae	Leptosciarella	Leptosciarella scutellata	(Staeger, 1840)	0	14	0	9	0	0	0	7	0	5	0	7	0	14	0	5	0	7	0	5	0	5	0	5	0	12	0	12	0	11	0	14	0	14	0	15	0	0	0
otu1330	BC_ZSM_HYM_10575;FBICA511-11	100	Metazoa	Arthropoda	Insecta	Hymenoptera	Ichneumonidae	Gregopimpla	Gregopimpla inquisitor	(Scopoli, 1753)	0	0	0	0	0	0	0	0	0	0	0	0	0	0	0	0	0	0	0	0	0	0	0	0	0	0	0	0	0	0	0	0	0	0	0	0	40	0	74
otu1331	BBHYA1770-12	98.4	Metazoa	Arthropoda	Insecta	Hymenoptera	Braconidae	Bracon	NA	NA	0	0	0	0	0	0	0	0	0	0	0	0	0	0	0	0	0	0	0	0	0	0	0	0	0	0	0	0	0	0	0	0	0	0	0	0	0	4	0
otu1333	ZFMK-TIS-1800073	100	Metazoa	Arthropoda	Insecta	Hymenoptera	Ichneumonidae		NA	NA	0	0	0	0	0	0	0	0	0	0	0	0	0	0	0	0	0	0	0	0	0	0	0	0	0	0	0	0	0	0	0	0	0	0	0	0	0	20	0
otu1334	GMGMH520-14	99.7	Metazoa	Arthropoda	Insecta	Hymenoptera	Ichneumonidae	Enclisis	NA	NA	0	0	0	0	0	0	0	0	0	0	0	0	0	0	0	0	0	0	0	0	0	0	0	0	0	0	0	0	0	0	0	0	0	0	0	0	0	0	0
otu1335	BC_ZSM_HYM_12740;GBACU2480-13	100	Metazoa	Arthropoda	Insecta	Hymenoptera	Chrysididae	Chrysis	Chrysis ignita	Linnaeus, 1751	0	0	0	0	0	0	0	0	0	0	0	0	0	0	0	0	0	0	0	0	0	0	0	0	0	0	0	0	0	0	0	0	0	0	0	0	29	0	15
otu1335	KY998930	98.5	Metazoa	Arthropoda	Insecta	Hymenoptera	Ichneumonidae	Gambrus	Gambrus sp.		0	0	0	0	0	0	0	0	0	0	0	0	0	0	0	0	0	0	0	0	0	0	0	0	0	0	0	0	0	0	0	0	0	0	0	0	0	0	0
otu1337	MG157151	88.8	Metazoa	Arthropoda	Insecta	Diptera			NA	NA	0	0	0	0	0	0	0	0	0	0	0	0	0	0	0	0	0	0	0	0	0	0	0	0	0	0	0	0	0	0	0	0	0	0	0	0	0	45	0
otu1341	GMGML1500-14	100	Metazoa	Arthropoda	Insecta	Hymenoptera	Ichneumonidae	Diadromus	NA	NA	0	0	0	0	0	0	0	0	0	0	0	0	0	0	0	0	0	0	0	0	0	0	0	0	0	0	0	0	0	0	0	0	0	0	0	0	0	0	0
otu1342	AMTPB1772-15	100	Metazoa	Arthropoda	Insecta	Hymenoptera	Braconidae	Eubazus	NA	NA	0	0	0	0	0	0	0	0	0	0	0	0	0	0	0	0	0	0	0	0	0	0	0	0	0	0	0	0	0	0	0	0	0	0	0	0	0	31	0
otu1349	GBOL-223957970	100	Metazoa	Arthropoda	Insecta	Diptera	Cecidomyiidae		NA	NA	0	10	0	12	0	10	0	10	0	12	0	11	0	19	0	8	0	9	0	14	0	7	0	15	0	5	0	12	0	7	0	11	0	12	0	17	0	0	0
otu1353	BIOUG22195-D04;GBMWB2172-15	99.4	Metazoa	Arthropoda	Insecta	Diptera	Sciomyzidae	Pelidnoptera	Pelidnoptera fuscipennis	(Meigen, 1830)	0	0	0	0	0	0	0	0	0	0	0	0	0	0	0	0	0	0	0	0	0	0	0	0	0	0	0	0	0	0	0	0	0	0	0	0	0	0	0
otu1358	GBOL-223950710	99.5	Metazoa	Arthropoda	Insecta	Hymenoptera	Ichneumonidae		NA	NA	0	0	0	0	0	0	0	0	0	0	0	0	0	0	0	0	0	0	0	0	0	0	0	0	0	0	0	0	0	0	0	0	0	0	0	0	0	0	0
otu1351	COLFB553-12	100	Metazoa	Arthropoda	Insecta	Coleoptera	Staphylinidae	Atheta	Atheta debilis	(Erichson, 1837)	0	18	0	18	0	15	0	19	0	5	0	28	0	19	0	20	0	10	0	15	0	11	0	13	0	9	0	5	0	23	0	22	0	15	0	42	0	0	0
otu1353	JN300172	95.5	Metazoa	Arthropoda	Insecta	Hymenoptera	Ichneumonidae		NA	NA	0	15	0	17	0	28	0	22	0	11	0	32	0	25	0	23	0	19	0	22	0	13	0	20	0	17	0	29	0	15	0	35	0	24	0	57	0	0	0
otu1355	BC_ZSM_HYM_14134;GBACU739-12	99.7	Metazoa	Arthropoda	Insecta	Hymenoptera	Crabronidae	Lindenius	Lindenius albilabris	(Fabricius, 1793)	0	0	0	0	0	0	0	0	0	0	0	0	0	0	0	0	0	0	0	0	0	0	0	0	0	0	0	0	0	0	0	0	0	0	0	0	0	0	0
otu1373	MCCAA5558-20	89.4	Metazoa	Arthropoda	Insecta	Neuroptera			NA	NA	0	0	0	0	0	0	0	0	0	0	0	0	0	0	0	0	0	0	0	0	0	0	0	0	0	0	0	0	0	0	0	0	0	0	0	0	0	13	0
otu1374	ASQIC275-09	100	Metazoa	Arthropoda	Insecta	Hymenoptera	Ichneumonidae	Campodorus	Campodorus scapularis	(Stephens, 1835)	0	0	0	0	0	0	0	0	0	0	0	0	0	0	0	0	0	0	0	0	0	0	0	0	0	0	0	0	0	0	0	0	0	0	0	0	0	0	0
otu1375	GMGMM1058-14	100	Metazoa	Arthropoda	Insecta	Hymenoptera	Ichneumonidae	Erromenus	NA	NA	0	0	0	0	0	0	0	0	0	0	0	0	0	0	0	0	0	0	0	0	0	0	0	0	0	0	0	0	0	0	0	0	0	0	0	0	0	13	0
otu1378	ICHFI1113-12	100	Metazoa	Arthropoda	Insecta	Hymenoptera	Ichneumonidae	Isadelphus	NA	NA	0	0	0	0	0	0	0	0	0	0	0	0	0	0	0	0	0	0	0	0	0	0	0	0	0	0	0	0	0	0	0	0	0	0	0	0	0	0	0
otu1380	GBDP23078-19	99.3	Metazoa	Arthropoda	Insecta	Diptera	Phoridae	Megaselia	Megaselia meigeni	(Becker, 1901)	0	0	0	0	0	0	0	0	0	0	0	0	0	0	0	0	0	0	0	0	0	0	0	0	0	0	0	0	0	0	0	0	0	0	0	0	0	23	0
otu1382	NOANT002-12	99.7	Metazoa	Arthropoda	Insecta	Hymenoptera	Formicidae	Myrmica	Myrmica rubra	(Linnaeus, 1758)	0	0	0	0	0	0	0	0	0	0	0	0	0	0	0	0	0	0	0	0	0	0	0	0	0	0	0	0	0	0	0	0	0	0	0	0	0	13	0
otu1383	GMGMW1225-20	100	Metazoa	Arthropoda	Insecta	Hemiptera	Aleyrodidae	Aleyrodes	Aleyrodes lonicerae	Walker, 1852	0	0	0	0	0	0	0	4	0	0	0	0	0	0	0	0	0	5	0	4	0	5	0	8	0	0	0	8	0	5	0	4	0	0	0	0	0	0	0
otu1388	ASQIC249-09	99.7	Metazoa	Arthropoda	Insecta	Hymenoptera	Ichneumonidae	Rhorus	Rhorus substitutor	(Thunberg, 1822)	0	0	0	0	0	0	0	0	0	0	0	0	0	0	0	0	0	0	0	0	0	0	0	0	0	0	0	0	0	0	0	0	0	0	0	0	35	0	31
otu1391	BCELB091-19	100	Metazoa	Arthropoda	Insecta	Coleoptera	Chrysomelidae	Oulema	Oulema gallaeciana	(Heyden, 1870)	0	0	0	0	0	0	0	0	0	0	0	0	0	0	0	0	0	0	0	0	0	0	0	0	0	0	0	0	0	0	0	0	0	0	0	0	0	0	0
otu1393	SMNS_Hym_Pte_005519	100	Metazoa	Arthropoda	Insecta	Hymenoptera	Pteromalidae		NA	NA	0	17	0	31	0	25	0	23	0	15	0	22	0	25	0	18	0	27	0	14	0	15	0	21	0	22	0	37	0	21	0	18	0	22	0	32	0	0	0
otu1400	GCOL9249-15	100	Metazoa	Arthropoda	Insecta	Coleoptera	Staphylinidae	Carpelimus	Carpelimus corticinus	(Gravenhorst, 1805)	0	19	0	25	0	15	0	10	0	8	0	12	0	23	0	24	0	9	0	17	0	13	0	15	0	21	0	28	0	25	0	23	0	19	0	17	0	0	0
otu1405	SSFDC2598-14	100	Metazoa	Arthropoda	Insecta	Diptera	Cecidomyiidae	Peromyia	Peromyia photophila	(Felt, 1907)	0	8	0	7	0	7	0	7	0	11	0	12	0	13	0	12	0	9	0	11	0	11	0	5	0	11	0	8	0	11	0	17	0	8	0	8	0	0	0
otu1407	ZFMK-TIS-2502935	100	Metazoa	Arthropoda	Arachnida	Opiliones	Leiobunidae	Leiobunum	NA	NA	0	0	0	0	0	0	0	0	0	0	0	0	0	0	0	0	0	0	0	0	0	0	0	0	0	0	0	0	0	0	0	0	0	0	0	0	0	0	0
otu1408	ZFMK-TIS-2572327	91.1	Metazoa	Arthropoda	Insecta	Hemiptera	Triozidae		NA	NA	0	19	0	27	0	15	0	27	0	9	0	20	0	32	0	27	0	25	0	23	0	23	0	15	0	18	0	27	0	14	0	15	0	42	0	21	0	0	0
otu1410	KM554357	87.5	Metazoa	Arthropoda	Insecta	Hymenoptera			NA	NA	0	0	0	0	0	0	0	0	0	0	0	0	0	0	0	0	0	0	0	0	0	0	0	0	0	0	0	0	0	0	0	0	0	0	0	0	0	11	0
otu1421	FCHAR3282-19	99.7	Metazoa	Arthropoda	Insecta	Hymenoptera	Ichneumonidae	Syndipnus	NA	NA	0	0	0	0	0	0	0	0	0	0	0	0	0	0	0	0	0	0	0	0	0	0	0	0	0	0	0	0	0	0	0	0	0	0	0	0	24	0	12
otu1422	MT524379	100	Metazoa	Arthropoda	Insecta	Hymenoptera	Ichneumonidae	Phobocampe	Phobocampe confusa	(Thomson, 1887)	0	0	0	0	0	0	0	0	0	0	0	0	0	0	0	0	0	0	0	0	0	0	0	0	0	0	0	0	0	0	0	0	0	0	0	0	20	0	29
otu1425	GMGMH1010-14	100	Metazoa	Arthropoda	Insecta	Diptera	Cecidomyiidae	Rhopalomyia	NA	NA	0	0	0	0	0	0	0	0	0	3	5	0	0	5	4	0	0	7	0	0	0	0	10	9	0	0	0	5	4	4	0	8	0	0	0	0	0	0	0
otu1425	BC_ZSM_HYM_17191;GBACU2555-13	100	Metazoa	Arthropoda	Insecta	Hymenoptera	Sphecidae	Sceliphron	Sceliphron curvatum	(F. Smith, 1870)	0	0	0	0	0	0	0	0	0	0	0	0	0	0	0	0	0	0	0	0	0	0	0	0	0	0	0	0	0	0	0	0	0	0	0	0	0	0	0
otu1433	ZFMK-TIS-2587805	100	Metazoa	Arthropoda	Insecta	Diptera	Cecidomyiidae		NA	NA	0	7	0	4	0	8	0	5	0	2	0	14	0	0	0	0	0	5	0	0	0	8	0	7	0	5	0	9	0	9	0	10	0	10	0	12	0	0	0
otu1435	GCOL12507-15	100	Metazoa	Arthropoda	Insecta	Coleoptera	Throscidae	Trixagus	Trixagus leseigneuri	Muona, 2002	0	0	0	0	0	0	0	0	0	0	0	0	0	0	0	0	0	0	0	0	0	0	0	0	0	0	0	0	0	0	0	0	0	0	0	0	0	0	0
otu1437	EUBUG_955_m_Oriunige10;EUBUG1105-12	100	Metazoa	Arthropoda	Insecta	Hemiptera	Anthocoridae	Orius	Orius niger	(Wolff, 1811)	0	0	0	0	0	0	0	0	0	0	0	0	0	0	0	0	0	0	0	0	0	0	0	0	0	0	0	0	0	0	0	0	0	0	0	0	0	0	0
otu1440	ZFMK-TIS-1801275	100	Metazoa	Arthropoda	Insecta	Hymenoptera	Ichneumonidae		NA	NA	0	0	0	0	0	0	0	0	0	0	0	0	0	0	0	0	0	0	0	0	0	0	0	0	0	0	0	0	0	0	0	0	0	0	0	0	5	0	0
otu1443	BFB_Heteroptera_Kuechler_0049;FBHET049-11	100	Metazoa	Arthropoda	Insecta	Hemiptera	Cymidae	Cymus	Cymus melanocephalus	Fieber & F. X., 1851	0	0	0	0	0	0	0	0	0	0	0	0	0	0	0	0	0	0	0	0	0	0	0	0	0	0	0	0	0	0	0	0	0	0	0	0	0	15	0
otu1444	GBOL-224104852	99.5	Metazoa	Arthropoda	Insecta	Diptera	Cecidomyiidae		NA	NA	0	0	0	0	0	0	0	0	0	0	0	0	0	0	0	0	0	0	0	0	0	0	0	0	0	0	0	0	0	0	0	0	0	0	0	0	0	0	0
otu1445	GMGMG1215-14	100	Metazoa	Arthropoda	Insecta	Hymenoptera	Ichneumonidae	Meloboris	Meloboris collector	(Thunberg, 1822)	0	5	0	14	0	11	0	5	0	5	0	17	0	11	0	8	0	10	0	8	0	5	0	10	0	8	0	17	0	0	0	9	0	5	0	10	0	0	0
otu1453	GMGML1482-14	100	Metazoa	Arthropoda	Insecta	Hymenoptera	Ichneumonidae	Stenomacrus	Stenomacrus deletus	(Thomson, 1897)	0	0	0	0	0	0	0	0	0	0	0	0	0	0	0	0	0	0	0	0	0	0	0	0	0	0	0	0	0	0	0	0	0	0	0	0	0	4	0
otu1454	CNCHX1034-09	100	Metazoa	Arthropoda	Insecta	Hymenoptera	Braconidae	Microgaster	Microgaster nixalebion	Shaw, 2004	0	0	0	0	0	0	0	0	0	0	0	0	0	0	0	0	0	0	0	0	0	0	0	0	0	0	0	0	0	0	0	0	0	0	0	0	0	0	0
otu1455	SMNS_BS_000355	100	Metazoa	Arthropoda	Insecta	Hymenoptera	Ichneumonidae	Orthocentrus	Orthocentrus spurius	Gravenhorst, 1829	0	12	0	12	0	14	0	25	0	10	0	22	0	22	0	19	0	30	0	15	0	12	0	21	0	12	0	30	0	25	0	10	0	19	0	30	0	0	0
otu1458	BC_ZSM_HYM_15389;GBICH239-13	98.7	Metazoa	Arthropoda	Insecta	Hymenoptera	Ichneumonidae	Oedemopsis	Oedemopsis scabricula	(Gravenhorst, 1829)	0	0	0	0	0	0	0	0	0	0	0	0	0	0	0	0	0	0	0	0	0	0	0	0	0	0	0	0	0	0	0	0	0	0	0	0	0	0	0
otu1451	GMGMV4539-20	87.5	Metazoa	Arthropoda	Insecta	Diptera			NA	NA	0	0	0	4	0	4	0	5	0	5	0	0	0	15	0	5	0	0	0	5	0	3	0	11	0	0	0	8	0	0	0	0	0	7	0	0	0	0	0
otu1453	HQ981949	100	Metazoa	Arthropoda	Insecta	Diptera	Ceratopogonidae	Forcipomyia	Forcipomyia bipunctata	(Linnaeus, 1757)	0	0	0	0	0	0	0	0	0	0	0	0	0	0	0	0	0	0	0	0	0	0	0	0	0	0	0	0	0	0	0	0	0	0	0	0	0	0	0
otu1470	ICHFI535-12	100	Metazoa	Arthropoda	Insecta	Hymenoptera	Ichneumonidae	Aclastus	Aclastus borealis	(Boheman, 1855)	0	10	0	42	0	20	0	9	0	14	0	31	0	21	0	20	0	13	0	18	0	13	0	15	0	11	0	34	0	17	0	13	0	25	0	17	0	0	0
otu1471	ZMUCG434-12	94.2	Metazoa	Arthropoda	Insecta	Hymenoptera	Ichneumonidae		NA	NA	0	0	0	0	0	0	0	0	0	0	0	0	0	0	0	0	0	0	0	0	0	0	0	0	0	0	0	0	0	0	0	0	0	0	0	0	12	0	0
otu1472	WOMIA307-11	98.1	Metazoa	Arthropoda	Insecta	Hymenoptera	Braconidae	Dolichogenidea	NA	NA	0	0	0	0	0	0	0	0	0	0	0	0	0	0	0	0	0	0	0	0	0	0	0	0	0	0	0	0	0	0	0	0	0	0	0	0	0	0	0
otu1473	BIOUG05391-G12;GMGRC594-13	100	Metazoa	Arthropoda	Insecta	Diptera	Cecidomyiidae		NA	NA	0	0	0	0	0	4	0	0	0	0	0	0	0	0	0	0	0	0	0	0	0	0	0	0	0	0	0	0	0	0	0	0	0	0	0	0	0	10	0
otu1474	OPPEE5447-17	100	Metazoa	Arthropoda	Insecta	Hymenoptera	Figitidae		NA	NA	0	0	0	0	0	0	0	0	0	0	0	0	0	0	0	0	0	0	0	0	0	0	0	0	0	0	0	0	0	0	0	0	0	0	0	0	0	0	0
otu1479	KU919054	100	Metazoa	Arthropoda	Insecta	Coleoptera	Throscidae	Trixagus	Trixagus meybohmi	Leseigneur, 2005	0	0	0	0	0	0	0	0	0	0	0	0	0	0	0	0	0	0	0	0	0	0	0	0	0	0	0	0	0	0	0	0	0	0	0	0	0	0	0
otu1481	GMNWI2029-14	100	Metazoa	Arthropoda	Insecta	Hemiptera	Miridae	Lygocoris	Lygocoris rugicollis	(Fallen, 1807)	0	0	0	0	0	0	0	0	0	0	0	0	0	0	0	0	0	0	0	0	0	0	0	0	0	0	0	0	0	0	0	0	0	0	0	0	0	15	0
otu1484	GMGMP184-18	100	Metazoa	Arthropoda	Insecta	Hymenoptera	Braconidae	Microgaster	NA	NA	0	0	0	0	0	0	0	0	0	0	0	0	0	0	0	0	0	0	0	0	0	0	0	0	0	0	0	0	0	0	0	0	0	0	0	0	0	0	0
otu1487	BC-ZSM-HYM-27451-B04	100	Metazoa	Arthropoda	Insecta	Hymenoptera	Ichneumonidae	Phobocampe	Phobocampe bicingulata	(Gravenhorst, 1829)	0	0	0	0	0	0	0	0	0	0	0	0	0	0	0	0	0	0	0	0	0	0	0	0	0	0	0	0	0	0	0	0	0	0	0	0	0	0	0
otu1489	ICHFI595-12	100	Metazoa	Arthropoda	Insecta	Hymenoptera	Ichneumonidae	Theroscopus	Theroscopus ochrogaster	(Thomson, 1888)	0	0	0	0	0	0	0	0	0	0	0	0	0	0	0	0	0	0	0	0	0	0	0	0	0	0	0	0	0	0	0	0	0	0	0	0	0	37	0
otu1491	KM444101	100	Metazoa	Arthropoda	Insecta	Coleoptera	Cantharidae	Rhagonycha	Rhagonycha testacea	(Linnaeus, 1758)	0	0	0	0	0	0	0	0	0	0	0	0	0	0	0	0	0	0	0	0	0	0	0	0	0	0	0	0	0	0	0	0	0	0	0	0	0	15	0
otu1493	SSJAF3910-13	98.4	Metazoa	Arthropoda	Insecta	Hymenoptera	Ichneumonidae	Plectiscidea	Plectiscidea zonata	(Gravenhorst, 1829)	0	0	0	0	0	0	0	0	0	0	0	0	0	0	0	0	0	0	0	0	0	0	0	0	0	0	0	0	0	0	0	0	0	0	0	0	0	9	0
otu1494	SMNS_BS_000133	100	Metazoa	Arthropoda	Insecta	Hymenoptera	Braconidae		NA	NA	0	0	0	0	0	0	0	0	0	0	0	0	0	0	0	0	0	0	0	0	0	0	0	0	0	0	0	0	0	0	0	0	0	0	0	0	0	0	0
otu1498	KR559535	99.7	Metazoa	Arthropoda	Insecta	Diptera	Cecidomyiidae		NA	NA	0	15	0	14	0	15	0	20	0	17	0	14	0	25	0	17	0	20	0	24	0	21	0	20	0	25	0	22	0	18	0	28	0	30	0	13	0	8	0
otu1510	MG382270	88.5	Metazoa	Arthropoda	Insecta	Hymenoptera			NA	NA	0	0	0	0	0	0	0	0	0	0	0	0	0	0	0	0	0	0	0	0	0	0	0	0	0	0	0	0	0	0	0	0	0	0	0	0	5	13	0
otu1513	GU705058	100	Metazoa	Arthropoda	Insecta	Hymenoptera	Halictidae	Lasioglossum	Lasioglossum pauxillum	(Schenck, 1853)	0	0	0	0	0	0	0	0	0	0	0	0	0	0	0	0	0	0	0	0	0	0	0	0	0	0	0	0	0	0	0	0	0	0	0	0	0	0	0
otu1514	SAHYM474-10	88.5	Metazoa	Arthropoda	Insecta	Hymenoptera			NA	NA	21	0	30	0	24	0	23	0	15	0	19	0	17	0	21	0	18	0	24	0	38	0	12	0	15	0	17	0	10	0	17	0	12	0	22	0	0	0	0
otu1515	BC_ZSM_HYM_15554;GBICH359-13	100	Metazoa	Arthropoda	Insecta	Hymenoptera	Ichneumonidae	Ctenochira	Ctenochira marginata	(Holmgren, 1857)	0	0	0	0	0	0	0	0	0	0	0	0	0	0	0	0	0	0	0	0	0	0	0	0	0	0	0	0	0	0	0	0	0	0	0	0	34	0	24
otu1517	BC_ZSM_HYM_19377;BCHYM1517-13	100	Metazoa	Arthropoda	Insecta	Hymenoptera	Apidae	Anthophora	Anthophora furcata	(Panzer, 1798)	0	0	0	0	0	0	0	0	0	0	0	0	0	0	0	0	0	0	0	0	0	0	0	0	0	0	0	0	0	0	0	0	0	0	0	0	0	0	0
otu1518	KF539017	100	Metazoa	Arthropoda	Insecta	Hemiptera	Aphididae	Aphis	Aphis ruborum	(Börner, 1932)	0	0	0	0	0	0	0	0	0	0	0	0	0	0	0	0	0	0	0	4	0	0	0	0	0	0	0	0	0	0	0	0	0	0	0	0	0	15	0
otu1519	CNCHA1589-11	89.8	Metazoa	Arthropoda	Insecta	Hemiptera			NA	NA	0	0	0	0	0	0	0	0	0	0	0	0	0	0	0	0	0	0	0	0	0	0	0	0	0	0	0	0	0	0	0	0	0	0	0	0	0	0	0
otu1521	TZBCA015-05	100	Metazoa	Arthropoda	Insecta	Diptera	Cecidomyiidae	Aphidoletes	Aphidoletes aphidimyza	(Rondani, 1847)	0	0	0	0	0	0	0	0	0	0	0	0	0	0	0	0	0	0	0	0	0	0	0	0	0	0	0	0	0	0	0	0	0	0	0	0	0	0	0
otu1525	SMRPM040-15	99.3	Metazoa	Arthropoda	Arachnida	Mesostigmata			NA	NA	0	5	0	4	10	4	0	0	0	0	0	0	0	5	0	0	0	4	0	0	0	0	0	5	0	0	5	0	4	0	0	4	0	0	0	0	4	0	0
otu1525	ZFMK-TIS-12157	100	Metazoa	Arthropoda	Insecta	Hemiptera	Cicadellidae	Aphrodes	Aphrodes makarovi	Zachvatkin, 1948	0	0	0	0	0	0	0	0	0	0	0	0	0	0	0	0	0	0	0	0	0	0	0	0	0	0	0	0	0	0	0	0	0	0	0	0	0	0	0
otu1527	GBOL_Col_FK_5213;GBCOE703-13	100	Metazoa	Arthropoda	Insecta	Coleoptera	Staphylinidae	Philonthus	Philonthus micans	(Gravenhorst, 1802)	0	0	0	0	0	0	0	0	0	0	0	0	0	0	0	0	0	0	0	0	0	0	0	0	0	0	0	0	0	0	0	0	0	0	0	0	0	9	0
otu1532	GMGMT1305-20	97.7	Metazoa	Arthropoda	Insecta	Hemiptera	Aleyrodidae		NA	NA	0	7	0	11	0	5	0	3	0	9	0	11	0	20	0	8	0	14	0	12	0	7	0	0	0	11	0	21	0	12	0	14	0	5	0	5	0	0	0
otu1535	AMTPA502-15	100	Metazoa	Arthropoda	Insecta	Hymenoptera	Ichneumonidae	Cymodusa	NA	NA	0	0	0	0	0	0	0	0	0	0	0	0	0	0	0	0	0	0	0	0	0	0	0	0	0	0	0	0	0	0	0	0	0	0	0	0	0	0	0
otu1541	JN293534	100	Metazoa	Arthropoda	Insecta	Hymenoptera	Figitidae	Melanips	Melanips opacus	(Hartig, 1840)	0	0	0	0	0	0	0	0	0	0	0	0	0	0	0	0	0	0	0	0	0	0	0	0	0	0	0	0	0	0	0	0	0	0	0	0	3	27	0
otu1545	ICHFI281-12	99.7	Metazoa	Arthropoda	Insecta	Hymenoptera	Ichneumonidae	Atractodes	Atractodes croceicornis	Haliday, 1838	0	0	0	0	0	0	0	0	0	0	0	0	0	0	0	0	0	0	0	0	0	0	0	0	0	0	0	0	0	0	0	0	0	0	0	0	0	0	0
otu1550	GMGMP3555-18	100	Metazoa	Arthropoda	Insecta	Hymenoptera	Ichneumonidae	Campoplex	NA	NA	0	0	0	0	0	0	0	0	0	0	0	0	0	0	0	0	0	0	0	0	0	0	0	0	0	0	0	0	0	0	0	0	0	0	0	0	0	4	0
otu1551	AHCNC104-12	100	Metazoa	Arthropoda	Insecta	Hemiptera	Cicadellidae	Iassus	Iassus lanio	Linnaeus, 1751	0	0	0	0	0	0	0	0	0	0	0	0	0	0	0	0	0	0	0	0	0	0	0	0	0	0	0	0	0	0	0	0	0	0	0	0	0	10	0
otu1554	BCHYM4184-14	99.4	Metazoa	Arthropoda	Insecta	Hymenoptera	Braconidae	Microchelonus	NA	NA	0	0	0	0	0	0	0	0	0	0	0	0	0	0	0	0	0	0	0	0	0	0	0	0	0	0	0	0	0	0	0	0	0	0	0	0	0	0	0
otu1555	GBMIN77580-17	99.7	Metazoa	Arthropoda	Insecta	Hymenoptera	Ichneumonidae	Ophion	Ophion mocsaryi	Brauns, 1889	0	0	0	0	0	0	0	0	0	0	0	0	0	0	0	0	0	0	0	0	0	0	0	0	0	0	0	0	0	0	0	0	0	0	0	0	15	0	4
otu1553	BIOUG15529-E11;GMGMC1501-14	100	Metazoa	Arthropoda	Insecta	Diptera	Phoridae		NA	NA	0	0	0	0	0	0	0	0	0	0	0	0	0	0	0	0	0	0	0	0	0	0	0	0	0	0	0	0	0	0	0	0	0	0	0	0	0	0	0
otu1555	KJ954459	100	Metazoa	Arthropoda	Insecta	Coleoptera	Scraptiidae	Anaspis	Anaspis flava	(Linnaeus, 1758)	0	0	0	0	0	0	0	0	0	0	0	0	0	0	0	0	0	0	0	0	0	0	0	0	0	0	0	0	0	0	0	0	0	0	0	0	0	18	0
otu1557	BIOUG08320-C07;GMGRH2431-13	100	Metazoa	Arthropoda	Insecta	Diptera	Cecidomyiidae		NA	NA	0	27	0	33	0	20	0	15	0	5	0	21	0	19	0	22	0	13	0	18	0	20	0	18	0	20	0	29	0	31	0	37	0	23	0	17	0	0	0
otu1559	GENHP859-11	100	Metazoa	Arthropoda	Collembola	Entomobryomorpha	Tomoceridae	Tomocerus	NA	NA	0	0	0	0	0	0	0	0	0	0	0	0	0	0	0	0	0	0	0	0	0	0	0	0	0	0	0	0	0	0	0	0	0	0	0	0	0	5	0
otu1570	ICHFI743-12	98.7	Metazoa	Arthropoda	Insecta	Hymenoptera	Ichneumonidae	Ischnus	Ischnus inquisitorius	(Muller, 1775)	0	0	0	0	0	0	0	0	0	0	0	0	0	0	0	0	0	0	0	0	0	0	0	0	0	0	0	0	0	0	0	0	0	0	0	0	0	0	0
otu1572	ZFMK-TIS-2533374	99.7	Metazoa	Arthropoda	Insecta	Hemiptera	Cicadellidae		NA	NA	0	0	0	0	0	0	0	0	0	0	0	0	0	0	0	0	0	0	0	0	0	0	0	0	0	0	0	0	0	0	0	0	0	0	0	0	0	0	0
otu1573	GENHP587-11	85.5	Metazoa	Arthropoda	Collembola	Entomobryomorpha			NA	NA	0	0	0	0	0	0	0	0	0	0	0	0	0	0	0	0	0	0	0	0	0	0	0	0	0	0	0	0	0	0	0	0	0	0	0	0	0	0	0
otu1579	ZFMK-TIS-20755	100	Metazoa	Arthropoda	Insecta	Hemiptera	Cicadellidae	Psammotettix	Psammotettix alienus	#	0	0	0	0	0	0	0	0	0	0	0	0	0	0	0	0	0	0	0	0	0	0	0	0	0	0	0	0	0	0	0	0	0	0	0	0	0	0	0
otu1580	OPPEC1519-17	100	Metazoa	Arthropoda	Insecta	Diptera	Sciaridae	Bradysia	Bradysia nitidicollis	(Meigen, 1818)	0	8	0	9	0	9	0	5	0	0	0	0	0	10	0	5	0	5	0	4	0	5	0	0	0	5	0	9	0	11	0	0	0	21	0	8	0	0	0
otu1585	BC_ZSM_COL_00183;FBCOA088-10	100	Metazoa	Arthropoda	Insecta	Coleoptera	Staphylinidae	Philonthus	Philonthus fimetarius	(Gravenhorst, 1802)	0	0	0	0	0	0	0	0	0	0	0	0	0	0	0	0	0	0	0	0	0	0	0	0	0	0	0	0	0	0	0	0	0	0	0	0	0	0	0
otu1599	SSBAE5253-13	95.1	Metazoa	Arthropoda	Insecta	Hymenoptera	Pteromalidae	Chlorocytus	NA	NA	0	7	0	5	0	7	0	3	0	3	0	15	0	13	0	9	0	17	0	12	0	4	0	15	0	15	0	9	0	13	0	11	0	10	0	11	0	4	0
otu1500	KU923142	100	Metazoa	Arthropoda	Insecta	Diptera	Sciaridae	Corynoptera	Corynoptera flavicauda	(Zetterstedt, 1855)	0	73	0	48	0	47	0	45	0	44	0	50	0	70	0	57	0	54	0	57	0	34	0	51	0	50	0	79	0	55	0	54	0	74	0	79	0	4	0
otu1505	MG341370	99.2	Metazoa	Arthropoda	Insecta	Hymenoptera	Ichneumonidae		NA	NA	0	0	0	0	0	0	0	0	0	0	0	0	0	0	0	0	0	0	0	0	0	0	0	0	0	0	0	0	0	0	0	0	0	0	0	0	0	0	0
otu1505	BIOUG22227-B10;GBMWN430-15	99	Metazoa	Arthropoda	Insecta	Diptera	Chironomidae	Tanytarsus	Tanytarsus brundini	Lindeberg, 1953	0	21	0	28	0	25	0	15	0	7	0	25	0	20	0	24	0	8	0	37	0	14	0	14	0	14	0	27	0	15	0	18	0	20	0	17	0	0	0
otu1511	BC_ZSM_HYM_05425;FBSYB051-11	100	Metazoa	Arthropoda	Insecta	Hymenoptera	Tenthredinidae	Nematus	Nematus incompletus	Foerster, 1854	0	0	0	0	0	0	0	0	0	0	0	0	0	0	0	0	0	0	0	0	0	0	0	0	0	0	0	0	0	0	0	0	0	0	0	0	13	35	9
otu1514	ICHFI1158-12	100	Metazoa	Arthropoda	Insecta	Hymenoptera	Ichneumonidae	Tranosemella	Tranosemella praerogator	(Linnaeus, 1758)	0	0	0	0	0	0	0	0	0	0	0	0	0	0	0	0	0	0	0	0	0	0	0	0	0	0	0	0	0	0	0	0	0	0	0	0	3	5	22
otu1515	HM397233	99.4	Metazoa	Arthropoda	Insecta	Hymenoptera	Braconidae	Dolichogenidea	NA	NA	0	0	0	0	0	0	0	0	0	0	0	0	0	0	0	0	0	0	0	0	0	0	0	0	0	0	0	0	0	0	0	0	0	0	0	0	0	0	0
otu1521	CNCBR583-09	99.7	Metazoa	Arthropoda	Insecta	Hymenoptera	Braconidae	Dolichogenidea	Dolichogenidea infima	(Haliday, 1834)	0	0	0	0	0	0	0	0	0	0	0	0	0	0	0	0	0	0	0	0	0	0	0	0	0	0	0	0	0	0	0	0	0	0	0	0	0	0	0
otu1522	NSMTP334-15	99.4	Metazoa	Arthropoda	Insecta	Hymenoptera	Ichneumonidae	Perilissus	NA	NA	0	0	0	0	0	0	0	0	0	0	0	0	0	0	0	0	0	0	0	0	0	0	0	0	0	0	0	0	0	0	0	0	0	0	0	0	12	0	18
otu1523	PGBAL085-19	99.7	Metazoa	Arthropoda	Insecta	Diptera	Chironomidae	Psectrocladius	Psectrocladius limbatellus	(Holmgren, 1859)	0	0	0	0	0	0	0	0	0	0	0	0	0	0	0	0	0	0	0	0	0	0	0	0	0	0	0	0	0	0	0	0	0	0	0	0	0	15	0
otu1524	GMGMJ893-14	100	Metazoa	Arthropoda	Insecta	Hymenoptera	Ichneumonidae	Odontocolon	NA	NA	0	0	0	0	0	0	0	0	0	0	0	0	0	0	0	0	0	0	0	0	0	0	0	0	0	0	0	0	0	0	0	0	0	0	0	0	0	0	0
otu1525	SMTPI9157-14	99.4	Metazoa	Arthropoda	Insecta	Hymenoptera	Braconidae	Blacus	NA	NA	0	0	0	0	0	0	0	0	0	0	0	0	0	0	0	0	0	0	0	0	0	0	0	0	0	0	0	0	0	0	0	0	0	0	0	0	0	0	0
otu1528	M0D952-11	100	Metazoa	Arthropoda	Insecta	Lepidoptera	Autostichidae	Oegoconia	Oegoconia novimundi	(Busck, 1915)	0	0	0	0	0	0	0	0	0	0	0	0	0	0	0	0	0	0	0	0	0	0	0	0	0	0	0	0	0	0	0	0	0	0	0	0	0	0	0
otu1531	AMTPA1888-15	100	Metazoa	Arthropoda	Insecta	Hymenoptera	Ichneumonidae	Phygadeuon	NA	NA	0	14	0	19	0	10	0	9	0	9	0	17	0	12	0	14	0	12	0	14	0	15	0	10	0	15	0	21	0	11	0	25	0	15	0	12	0	0	0
otu1540	ZFMK-TIS-2595255	100	Metazoa	Arthropoda	Insecta	Hemiptera	Cicadellidae		NA	NA	0	0	0	0	0	0	0	0	0	0	0	0	0	0	0	0	0	0	0	0	0	0	0	0	0	0	0	0	0	0	0	0	0	0	0	0	0	0	0
otu1542	CGBTA372-08	98.4	Metazoa	Arthropoda	Insecta	Hymenoptera	Braconidae	Bracon	NA	NA	0	0	0	0	0	0	0	0	0	0	0	0	0	0	0	0	0	0	0	0	0	0	0	0	0	0	0	0	0	0	0	0	0	0	0	0	0	0	0
otu1545	ZFMK-TIS-18394	100	Metazoa	Arthropoda	Arachnida	Araneae	Tetragnathidae	Tetragnatha	NA	NA	0	0	0	0	0	0	0	0	0	0	0	0	0	0	0	0	0	0	0	0	0	0	0	0	0	0	0	0	0	0	0	0	0	0	0	0	8	0	18
otu1547	GMBMB098-17	99.5	Metazoa	Arthropoda	Insecta	Hemiptera	Cicadellidae	Edwardsiana	Edwardsiana frustrator	(Edwards, 1908)	0	0	0	0	0	0	0	0	0	0	0	0	0	0	0	0	0	0	0	0	0	0	0	0	0	0	0	0	0	0	0	0	0	0	0	0	5	10	14
otu1553	BC_ZSM_HYM_15518;GBICH323-13	100	Metazoa	Arthropoda	Insecta	Hymenoptera	Ichneumonidae	Tryphon	Tryphon bidentatus	Stephens, 1835	0	0	0	0	0	0	0	0	0	0	0	0	0	0	0	0	0	0	0	0	0	0	0	0	0	0	0	0	0	0	0	0	0	0	0	0	21	0	25
otu1554	HM397150	99.7	Metazoa	Arthropoda	Insecta	Hymenoptera	Braconidae	Pholetesor	NA	NA	0	0	0	0	0	0	0	0	0	0	0	0	0	0	0	0	0	0	0	0	0	0	0	0	0	0	0	0	0	0	0	0	0	0	0	0	0	9	0
otu1555	GMGMJ1274-14	100	Metazoa	Arthropoda	Insecta	Hymenoptera	Braconidae	Microplitis	Microplitis varicolor	Viereck, 1917	0	0	0	0	0	0	0	0	0	0	0	0	0	0	0	0	0	0	0	0	0	0	0	0	0	0	0	0	0	0	0	0	0	0	0	0	0	0	0
otu1555	AHCNC595-13	99.7	Metazoa	Arthropoda	Insecta	Hemiptera	Cicadellidae	Euscelis	Euscelis sp.		0	0	0	0	0	0	0	0	0	0	0	0	0	0	0	0	0	0	0	0	0	0	0	0	0	0	0	0	0	0	0	0	0	0	0	0	0	0	0
otu1558	ZFMK-TIS-2552077	100	Metazoa	Arthropoda	Insecta	Diptera	Sciaridae	Scatopsciara	Scatopsciara fluviatilis	(Lengersdorf, 1940)	0	0	0	0	0	0	0	0	0	0	0	0	0	0	0	0	0	0	0	0	0	0	0	0	0	0	0	0	0	0	0	0	0	0	0	0	0	0	0
otu1553	ASSPQ550-09	98.1	Metazoa	Arthropoda	Insecta	Hymenoptera	Ichneumonidae	Mesochorus	NA	NA	0	0	0	0	0	0	0	0	0	0	0	0	0	0	0	0	0	0	0	0	0	0	0	0	0	0	0	0	0	0	0	0	0	0	0	0	0	0	0
otu1554	KU918117	100	Metazoa	Arthropoda	Insecta	Coleoptera	Attelabidae	Neocoenorrhinus	Neocoenorrhinus germanicus	(Herbst, 1797)	0	9	0	19	0	14	0	12	0	8	0	20	0	14	0	19	0	5	0	23	0	13	0	14	0	18	0	25	0	14	0	13	0	5	0	8	0	9	0
otu1555	BCHYM7472-15	100	Metazoa	Arthropoda	Insecta	Hymenoptera	Ichneumonidae	Apophua	Apophua bipunctoria	(Thunberg, 1822)	0	0	0	0	0	0	0	0	0	0	0	0	0	0	0	0	0	0	0	0	0	0	0	0	0	0	0	0	0	0	0	0	0	0	0	0	0	0	0
otu1570	BIOUG07555-G10;GMGRF2257-13	100	Metazoa	Arthropoda	Insecta	Diptera	Cecidomyiidae		NA	NA	0	0	0	0	0	0	0	0	0	0	0	0	0	0	0	0	0	0	0	0	0	0	0	0	0	0	0	0	0	0	0	0	0	0	0	0	0	0	0
otu1573	GMGMN492-14	100	Metazoa	Arthropoda	Insecta	Hymenoptera	Ichneumonidae	Olesicampe	NA	NA	0	0	0	0	0	0	0	0	0	0	0	0	0	0	0	0	0	0	0	0	0	0	0	0	0	0	0	0	0	0	0	0	0	0	0	0	5	0	4
otu1580	GMFIT089-13	88.2	Metazoa	Arthropoda	Insecta	Diptera			NA	NA	0	0	0	0	0	0	0	0	0	0	0	0	0	0	0	0	0	0	0	0	0	0	0	0	0	0	0	0	0	0	0	0	0	0	0	0	9	0	14
otu1582	BIOUG08209-H09;GMGRG4808-13	100	Metazoa	Arthropoda	Insecta	Diptera	Cecidomyiidae		NA	NA	0	8	0	9	0	4	0	3	0	8	0	15	0	5	0	7	0	5	0	0	0	12	0	5	0	7	0	0	0	7	0	5	0	5	0	11	0	0	0
otu1585	ZFMK-TIS-2597755	100	Metazoa	Arthropoda	Insecta	Hymenoptera	Crabronidae	Passaloecus	Passaloecus corniger	Shuckard, 1837	0	0	0	0	0	0	0	0	0	0	0	0	0	0	0	0	0	0	0	0	0	0	0	0	0	0	0	0	0	0	0	0	0	0	0	0	0	5	0
otu1588	SMNS_Hym_Eul_001005	99.3	Metazoa	Arthropoda	Insecta	Hymenoptera	Eulophidae		NA	NA	0	0	0	0	0	0	0	0	0	0	0	0	0	0	0	0	0	0	0	0	0	0	0	0	0	0	0	0	0	0	0	0	0	0	0	0	0	0	0
otu1590	ICHFI294-12	99.4	Metazoa	Arthropoda	Insecta	Hymenoptera	Ichneumonidae	Mesoleptus	NA	NA	0	0	0	0	0	0	0	0	0	0	0	0	0	0	0	0	0	0	0	0	0	0	0	0	0	0	0	0	0	0	0	0	0	0	0	0	0	0	0
otu1592	OPPQO252-17	99.4	Metazoa	Arthropoda	Insecta	Hymenoptera	Braconidae	Bracon	NA	NA	0	0	0	0	0	0	0	0	0	0	0	0	0	0	0	0	0	0	0	0	0	0	0	0	0	0	0	0	0	0	0	0	0	0	0	0	0	0	0
otu1595	BCISP2598-15	90.9	Metazoa	Arthropoda	Insecta	Coleoptera	Curculionidae		NA	NA	0	0	0	0	0	0	0	0	0	0	0	0	0	0	0	0	0	0	0	0	0	0	0	0	0	0	0	0	0	0	0	0	0	0	0	0	0	0	0
otu1595	AMTPA085-15	100	Metazoa	Arthropoda	Insecta	Hymenoptera	Braconidae	Macrocentrus	NA	NA	0	0	0	0	0	0	0	0	0	0	0	0	0	0	0	0	0	0	0	0	0	0	0	0	0	0	0	0	0	0	0	0	0	0	0	0	12	0	12
otu1598	GBCOU1115-13	100	Metazoa	Arthropoda	Insecta	Coleoptera	Scirtidae	Contacyphon	Contacyphon padi	(Linnaeus, 1758)	0	0	0	0	0	0	0	0	0	0	0	0	0	0	0	0	0	0	0	0	0	0	0	0	0	0	0	0	0	0	0	0	0	0	0	0	0	0	0
otu1705	KF504445	89.5	Metazoa	Arthropoda	Insecta	Hymenoptera			NA	NA	0	0	0	0	0	0	0	0	0	0	0	0	0	0	0	0	0	0	0	0	0	0	0	0	0	0	0	0	0	0	0	0	0	0	0	0	0	0	0
otu1705	ICHFI554-12	99.7	Metazoa	Arthropoda	Insecta	Hymenoptera	Ichneumonidae	Eudelus	Eudelus simillimus	(Taschenberg, 1855)	0	0	0	0	0	0	0	0	0	0	0	0	0	0	0	0	0	0	0	0	0	0	0	0	0	0	0	0	0	0	0	0	0	0	0	0	0	0	0
otu1707	BIOUG15525-G02;GMGMC1231-14	99.5	Metazoa	Arthropoda	Insecta	Diptera	Dolichopodidae	Medetera	Medetera petrophiloides	Parent, 1925	0	0	0	0	0	0	0	0	0	0	0	0	0	0	0	0	0	0	0	0	0	0	0	0	0	0	0	0	0	0	0	0	0	0	0	0	0	0	0
otu1710	MF704138	100	Metazoa	Arthropoda	Insecta	Diptera	Cecidomyiidae		NA	NA	0	0	0	0	0	0	0	0	0	0	0	0	0	0	0	0	0	0	0	0	0	0	0	0	0	0	0	0	0	0	0	0	0	0	0	0	0	0	0
otu1712	MH509745	100	Metazoa	Arthropoda	Insecta	Hymenoptera	Crabronidae	Pemphredon	Pemphredon lugubris	(Fabricius, 1793)	0	0	0	0	0	0	0	0	0	0	0	0	0	0	0	0	0	0	0	0	0	0	0	0	0	0	0	0	0	0	0	0	0	0	0	0	0	0	5
otu1717	GMGMP8455-18	99	Metazoa	Arthropoda	Insecta	Hymenoptera	Ichneumonidae	Perilissus	NA	NA	0	0	0	0	0	0	0	0	0	0	0	0	0	0	0	0	0	0	0	0	0	0	0	0	0	0	0	0	0	0	0	0	0	0	0	0	0	0	0
otu1723	ZFMK-TIS-17514	99.7	Metazoa	Arthropoda	Insecta	Hemiptera	Cicadellidae	Orientus	Orientus ishidae	Matsumura, 1902	0	0	0	0	0	0	0	0	0	0	0	0	0	0	0	0	0	0	0	0	0	0	0	0	0	0	0	0	0	0	0	0	0	0	0	0	0	0	0
otu1727	GMBMP2720-18	98.8	Metazoa	Arthropoda	Arachnida	Trombidiformes	Trombidiidae	Trombidium	NA	NA	0	0	0	0	0	0	0	0	0	0	0	0	0	0	0	0	0	0	0	0	0	0	0	0	0	0	0	0	0	0	0	0	0	0	0	0	0	0	0
otu1728	GMGRG1443-13	100	Metazoa	Arthropoda	Insecta	Hymenoptera	Ichneumonidae	Campoplex	NA	NA	0	0	0	0	0	0	0	0	0	0	0	0	0	0	0	0	0	0	0	0	0	0	0	0	0	0	0	0	0	0	0	0	0	0	0	0	15	0	7
otu1729	APHNB059-11	99.7	Metazoa	Arthropoda	Insecta	Hemiptera	Pemphigidae	Tetraneura	Tetraneura ulmi	(Linnaeus, 1758)	0	0	0	0	0	0	0	0	0	0	0	0	0	0	0	0	0	0	0	0	0	0	0	0	0	0	0	0	0	0	0	0	0	0	0	0	0	17	0
otu1734	SMTPJ950-14	99.4	Metazoa	Arthropoda	Insecta	Hemiptera	Cicadellidae	Typhlocyba	NA	NA	0	0	0	0	0	0	0	0	0	0	0	0	0	0	0	0	0	0	0	0	0	0	0	0	0	0	0	0	0	0	0	0	0	0	0	0	0	11	0
otu1741	GENHP555-11	100	Metazoa	Arthropoda	Collembola	Entomobryomorpha	Entomobryidae	Lepidocyrtus	NA	NA	0	19	0	15	0	18	0	12	0	9	0	12	0	24	0	10	0	7	0	9	0	9	0	8	0	12	0	15	0	15	0	9	0	31	0	15	0	0	0
otu1744	L0UT2390-14	92.3	Metazoa	Arthropoda	Insecta	Lepidoptera	Noctuidae		NA	NA	0	0	0	0	0	0	0	0	0	0	0	0	0	0	0	0	0	0	0	0	0	0	0	0	0	0	0	0	0	0	0	0	0	0	0	0	0	0	0
otu1747	HQ553272	100	Metazoa	Arthropoda	Insecta	Coleoptera	Scirtidae	Contacyphon	Contacyphon padi	(Linnaeus, 1758)	0	0	0	0	0	0	0	0	0	0	0	0	0	0	0	0	0	0	0	0	0	0	0	0	0	0	0	0	0	0	0	0	0	0	0	0	0	0	0
otu1748	ZFMK-TIS-2503585	100	Metazoa	Arthropoda	Insecta	Hymenoptera	Dryinidae	Anteon	Anteon gaullei	Kieffer, 1905	0	0	0	0	0	0	0	0	0	0	0	0	0	0	0	0	0	0	0	0	0	0	0	0	0	0	0	0	0	0	0	0	0	0	0	0	0	0	0
otu1750	MPCAN1285-17	90.1	Metazoa	Arthropoda	Insecta	Coleoptera	Ptiliidae		NA	NA	0	14	0	8	0	13	0	15	0	5	0	13	0	21	0	9	0	10	0	15	0	15	0	18	0	18	0	11	0	24	0	15	0	17	0	17	0	0	0
otu1751	ZFMK-TIS-2547571	100	Metazoa	Arthropoda	Insecta	Diptera	Chironomidae		NA	NA	0	0	0	0	0	0	0	0	0	0	0	0	0	0	0	0	0	0	0	0	0	0	0	0	0	0	0	0	0	0	0	0	0	0	0	0	0	17	0
otu1752	BBHYM502-10	98.2	Metazoa	Arthropoda	Insecta	Hymenoptera	Pteromalidae	Chlorocytus	NA	NA	0	0	0	0	0	0	0	0	0	0	0	0	0	0	0	0	0	0	0	0	0	0	0	0	0	0	0	0	0	0	0	0	0	0	0	0	0	0	0
otu1759	GMBUE1293-14	98.8	Metazoa	Arthropoda	Insecta	Hymenoptera	Braconidae	Bracon	NA	NA	0	0	0	0	0	0	0	0	0	0	0	0	0	0	0	0	0	0	0	0	0	0	0	0	0	0	0	0	0	0	0	0	0	0	0	0	0	0	0
otu1757	COLFH1918-15	99.7	Metazoa	Arthropoda	Insecta	Hemiptera	Miridae	Megaloceroea	Megaloceroea recticornis	(Geoffroy, 1785)	0	0	0	0	0	0	0	0	0	0	0	0	0	0	0	0	0	0	0	0	0	0	0	0	0	0	0	0	0	0	0	0	0	0	0	0	0	0	0
otu1759	MG125217	100	Metazoa	Arthropoda	Insecta	Diptera	Cecidomyiidae		NA	NA	19	0	25	0	18	0	8	0	19	0	14	0	7	0	15	0	15	0	14	0	15	0	19	0	11	0	20	0	8	0	33	0	13	0	15	0	0	13	0
otu1773	GCOL9095-15	100	Metazoa	Arthropoda	Insecta	Coleoptera	Staphylinidae	Stenus	Stenus cicindeloides	(Schaller, 1783)	0	0	0	0	0	0	0	0	0	0	0	0	0	0	0	0	0	0	0	0	0	0	0	0	0	0	0	0	0	0	0	0	0	0	0	0	0	0	0
otu1774	CNCHA1589-11	90.4	Metazoa	Arthropoda	Insecta	Hemiptera	Anthocoridae		NA	NA	0	0	0	0	0	0	0	0	0	0	0	0	0	0	0	0	0	0	0	0	0	0	0	0	0	0	0	0	0	0	0	0	0	0	0	0	0	0	0
otu1775	MN520034	100	Metazoa	Arthropoda	Insecta	Coleoptera	Curculionidae	Xyleborinus	Xyleborinus saxesenii	Ratzeburg, 1837	0	0	0	0	0	0	0	0	0	0	0	0	0	0	0	0	0	0	0	0	0	0	0	0	0	0	0	0	0	0	0	0	0	0	0	0	0	15	0
otu1778	JSHYM525-11	100	Metazoa	Arthropoda	Insecta	Hymenoptera	Ichneumonidae	Phygadeuon	Phygadeuon nanus	(Gravenhorst, 1829)	0	0	0	0	0	0	0	0	0	0	0	0	0	0	0	0	0	0	0	0	0	0	0	0	0	0	0	0	0	0	0	0	0	0	0	0	0	0	0
otu1782	GMGMD985-14	100	Metazoa	Arthropoda	Insecta	Hemiptera	Cicadellidae	Arboridia	NA	NA	0	0	0	0	0	0	0	0	0	0	0	0	0	0	0	0	0	0	0	0	0	0	0	0	0	0	0	0	0	0	0	0	0	0	0	0	0	0	0
otu1785	GMFIJ105-12	100	Metazoa	Arthropoda	Insecta	Hymenoptera	Proctotrupidae	Phaenoserphus	NA	NA	0	0	0	0	0	0	0	0	0	0	0	0	0	0	0	0	0	0	0	0	0	0	0	4	0	0	0	0	0	0	0	0	0	0	0	0	0	0	0
otu1789	GBOL_Col_FK_2457;GBCOD282-13	100	Metazoa	Arthropoda	Insecta	Coleoptera	Curculionidae	Magdalis	Magdalis flavicornis	Porta, 1932	0	0	0	0	0	0	0	0	0	0	0	0	0	0	0	0	0	0	0	0	0	0	0	0	0	0	0	0	0	0	0	0	0	0	0	0	0	59	0
otu1790	HQ583085	94.2	Metazoa	Arthropoda	Insecta	Diptera	Cecidomyiidae		NA	NA	0	0	0	0	0	0	0	0	0	0	0	0	0	0	0	0	0	0	0	0	0	0	0	0	0	0	0	0	0	0	0	0	0	0	0	0	0	0	0
otu1791	NOARA205-11	99	Metazoa	Arthropoda	Arachnida	Araneae	Philodromidae	Philodromus	NA	NA	0	0	0	0	0	0	0	0	0	0	0	0	0	0	0	0	0	0	0	0	0	0	0	0	0	0	0	0	0	0	0	0	0	0	0	0	0	0	0
otu1793	NZHYM527-10	98.7	Metazoa	Arthropoda	Insecta	Hymenoptera	Tenthredinidae	Euura	Euura oligospila	Förster, 1854	0	0	0	0	0	0	0	0	0	0	0	0	0	0	0	0	0	0	0	0	0	0	0	0	0	0	0	0	0	0	0	0	0	0	0	0	0	12	0
otu1795	BC-ZSM-HYM-22280-H05	100	Metazoa	Arthropoda	Insecta	Hymenoptera	Ichneumonidae	Xorides	Xorides praecatorius	(Fabricius, 1793)	0	0	0	0	0	0	0	0	0	0	0	0	0	0	0	0	0	0	0	0	0	0	0	0	0	0	0	0	0	0	0	0	0	0	0	0	0	0	0
otu1800	MK055252	99.4	Metazoa	Arthropoda	Insecta	Hymenoptera	Ichneumonidae	Ateleute	Ateleute linearis	Forster, 1871	0	0	0	0	0	0	0	0	0	0	0	0	0	0	0	0	0	0	0	0	0	0	0	0	0	0	0	0	0	0	0	0	0	0	0	0	0	0	0
otu1807	GMGMV3897-20	99	Metazoa	Arthropoda	Insecta	Hymenoptera	Eulophidae		NA	NA	0	0	0	0	0	0	0	0	0	0	0	0	0	0	0	0	0	0	0	0	0	0	0	0	0	0	0	0	0	0	0	0	0	0	0	0	0	0	0
otu1809	ZFMK-TIS-2551599	99.7	Metazoa	Arthropoda	Insecta	Hemiptera	Cicadellidae		NA	NA	0	0	0	0	0	0	0	0	0	0	0	0	0	0	0	0	0	0	0	0	0	0	0	0	0	0	0	0	0	0	0	0	0	0	0	0	0	5	0
otu1814	MH509427	100	Metazoa	Arthropoda	Insecta	Hymenoptera	Crabronidae	Passaloecus	Passaloecus singularis	Dahlbom, 1844	0	0	0	0	0	0	0	0	0	0	0	0	0	0	0	0	0	0	0	0	0	0	0	0	0	0	0	0	0	0	0	0	0	0	0	0	0	0	0
otu1815	KT154554	100	Metazoa	Arthropoda	Insecta	Hymenoptera	Halictidae	Lasioglossum	Lasioglossum minutissimum	(Kirby, 1802)	0	0	0	0	0	0	0	0	0	0	0	0	0	0	0	0	0	0	0	0	0	0	0	0	0	0	0	0	0	0	0	0	0	0	0	0	0	0	0
otu1817	JX507433	100	Metazoa	Arthropoda	Insecta	Hymenoptera	Braconidae	Aphidius	Aphidius urticae	Haliday, 1834	0	0	0	0	0	0	0	0	0	0	0	0	0	0	0	0	0	0	0	0	0	0	0	0	0	0	0	0	0	0	0	0	0	0	0	0	0	0	0
otu1822	PHJUN551-11	99.7	Metazoa	Arthropoda	Insecta	Diptera	Sciaridae	Corynoptera	Corynoptera subcavipes	Menzel & Smith, 2007	0	23	0	27	0	23	0	20	0	5	0	23	0	27	0	21	0	15	0	18	0	23	0	24	0	22	0	25	0	19	0	33	0	31	0	8	0	0	0
otu1828	KY213708	100	Metazoa	Arthropoda	Insecta	Hymenoptera	Braconidae	Ephedrus	Ephedrus persicae	Froggatt, 1904	0	12	0	10	0	5	0	0	0	2	0	7	0	13	0	5	0	3	0	5	0	7	0	5	0	5	0	19	0	5	0	12	0	9	0	5	0	9	0
otu1834	BIOUG05398-B08;GMGRC1240-13	99.7	Metazoa	Arthropoda	Insecta	Hymenoptera	Platygastridae		NA	NA	0	0	0	0	0	0	0	0	0	0	0	0	0	0	0	0	0	0	0	0	0	0	0	0	0	0	0	0	0	0	0	0	0	0	0	0	0	15	0
otu1839	ICHFI1301-12	99.7	Metazoa	Arthropoda	Insecta	Hymenoptera	Ichneumonidae	Stenomacrus	Stenomacrus exserens	(Thomson, 1898)	0	0	0	0	0	0	0	0	0	0	0	0	0	0	0	0	0	0	0	0	0	0	0	0	0	0	0	0	0	0	0	0	0	0	0	0	8	5	21
otu1841	EUBUG_913_m_Adelseti3;EUBUG1054-12	100	Metazoa	Arthropoda	Insecta	Hemiptera	Miridae	Adelphocoris	Adelphocoris seticornis	(Fabricius, 1775)	0	0	0	0	0	0	0	0	0	0	0	0	0	0	0	0	0	0	0	0	0	0	0	0	0	0	0	0	0	0	0	0	0	0	0	0	0	0	0
otu1845	ZFMK-TIS-2529104	100	Metazoa	Arthropoda	Insecta	Coleoptera	Curculionidae	Curculio	Curculio villosus	Fabricius & J. C., 1781	0	5	0	20	0	17	0	4	0	5	0	21	0	11	0	12	0	0	0	14	0	5	0	9	0	9	0	9	0	14	0	13	0	13	0	9	0	0	0
otu1847	ICHFI2152-15	99.7	Metazoa	Arthropoda	Insecta	Hymenoptera	Ichneumonidae	Eridolius	Eridolius dahlbomi	(Holmgren, 1857)	0	0	0	0	0	0	0	0	0	0	0	0	0	0	0	0	0	0	0	0	0	0	0	0	0	0	0	0	0	0	0	0	0	0	0	0	0	0	13
otu1848	GBOL-223957375	99.5	Metazoa	Arthropoda	Insecta	Diptera	Cecidomyiidae		NA	NA	0	0	0	0	0	0	0	0	0	0	0	0	0	0	0	0	0	0	0	0	0	0	0	0	0	0	0	0	0	0	0	0	0	0	0	0	0	0	0
otu1849	ZFMK-TIS-2592793	100	Metazoa	Arthropoda	Insecta	Hemiptera	Cicadellidae		NA	NA	0	0	0	0	0	0	0	0	0	0	0	0	0	0	0	0	0	0	0	0	0	0	0	0	0	0	0	0	0	0	0	0	0	0	0	0	0	0	0
otu1851	OPPFO518-17	99.7	Metazoa	Arthropoda	Insecta	Diptera	Ceratopogonidae	Schizohelea	Schizohelea leucopeza	(Meigen, 1804)	0	0	0	0	0	0	0	0	0	0	0	0	0	0	0	0	0	0	0	0	0	0	0	0	0	0	0	0	0	0	0	0	0	0	0	0	0	9	0
otu1852	GCOL2438-15	100	Metazoa	Arthropoda	Insecta	Coleoptera	Chrysomelidae	Psylliodes	Psylliodes picinus	(Marsham, 1802)	0	0	0	0	0	0	0	0	0	0	0	0	0	0	0	0	0	0	0	0	0	0	0	0	0	0	0	0	0	0	0	0	0	0	0	0	0	0	0
otu1859	GMGRG4230-13	100	Metazoa	Arthropoda	Insecta	Hymenoptera	Pteromalidae	Spaniopus	NA	NA	0	0	0	0	0	0	0	0	0	0	0	0	0	0	0	0	0	0	0	0	0	0	0	0	0	0	0	0	0	0	0	0	0	0	0	0	0	0	0
otu1870	SMNS_Hym_Pte_002014	99.3	Metazoa	Arthropoda	Insecta	Hymenoptera	Pteromalidae		NA	NA	0	0	0	0	0	0	0	0	0	0	0	0	0	0	0	0	0	0	0	0	0	0	0	0	0	0	0	0	0	0	0	0	0	0	0	0	0	0	0
otu1871	ZFMK-TIS-2592580	100	Metazoa	Arthropoda	Insecta	Hemiptera	Cicadellidae		NA	NA	0	0	0	0	0	0	0	0	0	0	0	0	0	0	0	0	0	0	0	0	0	0	0	0	0	0	0	0	0	0	0	0	0	0	0	0	0	0	0
otu1872	KR792021	90.1	Metazoa	Arthropoda	Insecta	Hymenoptera	Ichneumonidae		NA	NA	0	0	0	0	0	0	0	0	0	0	0	0	0	0	0	0	0	0	0	0	0	0	0	0	0	0	0	0	0	0	0	0	0	0	0	0	0	0	0
otu1874	MPCAN1285-17	85.3	Metazoa	Arthropoda	Insecta				NA	NA	0	0	0	0	0	0	0	0	0	0	0	0	0	0	0	0	0	0	0	0	0	0	0	0	0	0	0	0	0	0	0	0	0	0	0	0	0	0	0
otu1875	JX255708	100	Metazoa	Arthropoda	Insecta	Hymenoptera	Halictidae	Sphecodes	Sphecodes monilicornis	(Kirby, 1802)	0	0	0	0	0	0	0	0	0	0	0	0	0	0	0	0	0	0	0	0	0	0	0	0	0	0	0	0	0	0	0	0	0	0	0	0	0	0	0
otu1881	GMGMR1241-18	100	Metazoa	Arthropoda	Insecta	Diptera	Cecidomyiidae	Peromyia	Peromyia cornuta	(Edwards, 1938)	0	5	0	0	0	5	0	0	0	0	0	8	0	0	0	0	0	0	0	0	0	5	0	4	0	0	0	0	0	0	0	10	0	0	0	0	0	0	0
otu1882	BC_ZSM_COL_02358;FBCOC933-10	100	Metazoa	Arthropoda	Insecta	Coleoptera	Chrysomelidae	Longitarsus	Longitarsus rubiginosus	(Foudras, 1859)	0	0	0	0	0	0	0	0	0	0	0	0	0	0	0	0	0	0	0	0	0	0	0	0	0	0	0	0	0	0	0	0	0	0	0	0	0	0	0
otu1883	KC975719	100	Metazoa	Arthropoda	Insecta	Hymenoptera	Tenthredinidae	Euura	Euura gemmacinereae	Kopelke, 2001	0	0	0	0	0	0	0	0	0	0	0	0	0	0	0	0	0	0	0	0	0	0	0	0	0	0	0	0	0	0	0	0	0	0	0	0	0	13	0
otu1884	GBOL-224104980	97.8	Metazoa	Arthropoda	Insecta	Diptera	Cecidomyiidae		NA	NA	0	0	0	0	0	0	0	0	0	0	0	0	0	0	0	0	0	0	0	0	0	0	0	0	0	0	0	0	0	0	0	0	0	0	0	0	0	0	0
otu1887	GBM023004-19	100	Metazoa	Arthropoda	Insecta	Hemiptera	Miridae	Calocoris	Calocoris affinis	(Herrich-Schaeffer, 1835)	0	0	0	0	0	0	0	0	0	0	0	0	0	0	0	0	0	0	0	0	0	0	0	0	0	0	0	0	0	0	0	0	0	0	0	0	0	0	0
otu1890	BC_ZSM_HYM_15251;GBBRA015-13	99.7	Metazoa	Arthropoda	Insecta	Hymenoptera	Braconidae	Macrocentrus	Macrocentrus marginator	(Nees, 1811)	0	0	0	0	0	0	0	0	0	0	0	0	0	0	0	0	0	0	0	0	0	0	0	0	0	0	0	0	0	0	0	0	0	0	0	0	14	0	5
otu1892	HQ559502	92	Metazoa	Arthropoda	Insecta	Diptera	Cecidomyiidae		NA	NA	0	0	0	0	0	0	0	0	0	0	0	0	0	0	0	0	0	0	0	0	0	0	0	0	0	0	0	0	0	0	0	0	0	0	0	0	0	11	0
otu1894	GBMIN37554-13	85.9	Metazoa	Arthropoda	Insecta	Hymenoptera			NA	NA	0	0	0	0	0	0	0	0	0	0	0	0	0	0	0	0	0	0	0	0	0	0	0	0	0	0	0	0	0	0	0	0	0	0	0	0	0	0	0
otu1895	MG179032	92.3	Metazoa	Arthropoda	Insecta	Diptera	Cecidomyiidae		NA	NA	0	0	0	0	0	0	0	0	0	0	0	0	0	0	0	0	0	0	0	0	0	0	0	0	0	0	0	0	0	0	0	0	0	0	0	0	0	0	0
otu1897	METEO055-19	99	Metazoa	Arthropoda	Insecta	Hymenoptera	Braconidae	Meteorus	Meteorus ictericus	(Nees, 1811)	0	0	0	0	0	0	0	0	0	0	0	0	0	0	0	0	0	0	0	0	0	0	0	0	0	0	0	0	0	0	0	0	0	0	0	0	0	0	0
otu1899	AGAKH325-17	100	Metazoa	Arthropoda	Insecta	Coleoptera	Mordellidae	Mordellistena	NA	NA	0	0	0	0	0	0	0	0	0	0	0	0	0	0	0	0	0	0	0	0	0	0	0	0	0	0	0	0	0	0	0	0	0	0	0	0	0	5	0
otu1900	GMGMJ1297-14	100	Metazoa	Arthropoda	Insecta	Hymenoptera	Braconidae	Chelonus	NA	NA	0	0	0	0	0	0	0	0	0	0	0	0	0	0	0	0	0	0	0	0	0	0	0	0	0	0	0	0	0	0	0	0	0	0	0	0	0	0	0
otu1910	PHMTX041-11	92.2	Metazoa	Arthropoda	Insecta	Hymenoptera	Pteromalidae		NA	NA	0	0	0	0	0	0	0	0	0	0	0	0	0	0	0	0	0	0	0	0	0	0	0	0	0	0	0	0	0	0	0	0	0	0	0	0	0	0	0
otu1913	KR789435	95.5	Metazoa	Arthropoda	Insecta	Hymenoptera	Ichneumonidae		NA	NA	0	0	0	0	0	0	0	0	0	0	0	0	0	0	0	0	0	0	0	0	0	0	0	0	0	0	0	0	0	0	0	0	0	0	0	0	0	9	0
otu1914	GMGMM719-14	100	Metazoa	Arthropoda	Insecta	Hymenoptera	Ichneumonidae	Hypsicera	NA	NA	0	0	0	0	0	0	0	0	0	0	0	0	0	0	0	0	0	0	0	0	0	0	0	0	0	0	0	0	0	0	0	0	0	0	0	0	0	7	0
otu1915	BC_ZSM_HYM_09755;FBICA255-11	99.7	Metazoa	Arthropoda	Insecta	Hymenoptera	Ichneumonidae	Mastrus	Mastrus deminuens	(Hartig, 1838)	0	0	0	0	0	0	0	0	0	0	0	0	0	0	0	0	0	0	0	0	0	0	0	0	0	0	0	0	0	0	0	0	0	0	0	0	0	4	0
otu1915	TDWGB482-10	100	Metazoa	Arthropoda	Collembola	Entomobryomorpha	Entomobryidae	Entomobrya	NA	NA	0	0	0	4	0	0	0	0	0	7	0	0	0	0	0	5	0	5	0	0	0	3	0	0	0	0	5	0	0	4	0	4	0	0	0	4	0	0	0
otu1917	ZFMK-TIS-2559732	99.7	Metazoa	Arthropoda	Insecta	Diptera	Sciaridae	Corynoptera	Corynoptera praeforcipata	Mohrig & Mamaev, 1987	0	9	0	11	0	5	0	4	0	2	0	11	0	10	0	4	0	7	0	7	0	7	0	0	0	0	0	0	0	4	0	12	0	9	0	10	0	0	0
otu1920	BCHYM3978-14	99.7	Metazoa	Arthropoda	Insecta	Hymenoptera	Ichneumonidae	Phrudus	NA	NA	0	7	0	24	0	10	0	20	0	7	0	25	0	30	0	8	0	23	0	15	0	13	0	25	0	13	0	25	0	25	0	20	0	23	0	12	0	0	0
otu1922	PHAAN100-17	95.2	Metazoa	Arthropoda	Insecta	Hymenoptera	Mymaridae		NA	NA	0	5	0	0	0	0	0	5	0	4	0	0	0	5	0	7	0	4	0	8	0	3	0	0	0	7	0	0	0	8	0	0	0	7	0	4	15	0	35
otu1925	METEO331-19	99.4	Metazoa	Arthropoda	Insecta	Hymenoptera	Braconidae	Peristenus	NA	NA	0	0	0	0	0	0	0	0	0	0	0	0	0	0	0	0	0	0	0	0	0	0	0	0	0	0	0	0	0	0	0	0	0	0	0	0	0	0	0
otu1927	MG398894	95	Metazoa	Arthropoda	Insecta	Hemiptera	Cicadellidae	Typhlocyba	NA	NA	0	0	0	0	0	0	0	0	0	0	0	0	0	0	0	0	0	0	0	0	0	0	0	0	0	0	0	0	0	0	0	0	0	0	0	0	0	0	0
otu1931	GBMND18290-21	95.1	Metazoa	Arthropoda	Insecta	Hymenoptera	Braconidae	Euaphidius	NA	NA	0	9	0	15	0	9	0	5	0	4	0	11	0	18	0	5	0	5	0	11	0	8	0	0	0	0	0	8	0	10	0	22	0	5	0	4	0	0	0
otu1939	GBBSP152-15	100	Metazoa	Arthropoda	Arachnida	Araneae	Linyphiidae	Porrhomma	NA	NA	0	0	0	0	0	0	0	0	0	0	0	0	0	0	0	0	0	0	0	0	0	0	0	0	0	0	0	0	0	0	0	0	0	0	0	0	0	0	0
otu1940	SSFDB1495-14	90.3	Metazoa	Arthropoda	Insecta	Hemiptera	Delphacidae		NA	NA	0	0	0	0	0	0	0	0	0	0	0	0	0	0	0	0	0	0	0	0	0	0	0	0	0	0	0	0	0	0	0	0	0	0	0	0	0	0	0
otu1941	GBAH5415-09	99	Metazoa	Arthropoda	Insecta	Hymenoptera	Braconidae	Binodoxys	Binodoxys sp.		0	0	0	0	0	0	0	0	0	0	0	0	0	0	0	0	0	0	0	0	0	0	0	0	0	0	0	0	0	0	0	0	0	0	0	0	0	11	0
otu1942	BC_ZSM_HYM_10474;FBICA404-11	90.4	Metazoa	Arthropoda	Insecta	Hymenoptera	Ichneumonidae		NA	NA	0	11	0	11	0	7	0	9	0	7	0	0	0	10	0	10	0	10	0	10	0	5	0	13	0	7	0	5	0	4	0	9	0	5	0	10	0	0	0
otu1944	FIPSO203-15	100	Metazoa	Arthropoda	Insecta	Psocoptera	Caeciliusidae	Valenzuela	NA	NA	0	0	0	0	0	0	0	0	0	0	0	0	0	0	0	0	0	0	0	0	0	0	0	0	0	0	0	0	0	0	0	0	0	0	0	0	0	0	0
otu1945	GMNCB048-12	100	Metazoa	Arthropoda	Insecta	Diptera	Cecidomyiidae	Contarinia	NA	NA	0	9	0	5	0	11	0	5	0	9	0	20	0	13	0	0	0	4	0	4	0	7	0	17	0	8	0	12	0	11	0	8	0	5	0	5	0	0	0
otu1949	GMGRE1542-13	99.4	Metazoa	Arthropoda	Insecta	Hymenoptera	Ichneumonidae	Campoplex	Campoplex difformis	(Gmelin, 1790)	0	0	0	0	0	0	0	0	0	0	0	0	0	0	0	0	0	0	0	0	0	0	0	0	0	0	0	0	0	0	0	0	0	0	0	0	3	0	0
otu1957	ZFMK-TIS-2529131	100	Metazoa	Arthropoda	Insecta	Coleoptera	Coccinellidae	Clitostethus	Clitostethus arcuatus	(Rossi, 1794)	0	0	0	0	0	0	0	0	0	0	0	0	0	0	0	0	0	0	0	0	0	0	0	0	0	0	0	0	0	0	0	0	0	0	0	0	0	0	0
otu1958	BCHYM4233-14	99.4	Metazoa	Arthropoda	Insecta	Hymenoptera	Ichneumonidae	Phygadeuon	NA	NA	0	0	0	0	0	0	0	0	0	0	0	0	0	0	0	0	0	0	0	0	0	0	0	0	0	0	0	0	0	0	0	0	0	0	0	0	0	4	0
otu1950	BBHYA2235-12	95.5	Metazoa	Arthropoda	Insecta	Hymenoptera	Ichneumonidae	Diadegma	NA	NA	0	0	0	0	0	0	0	0	0	0	0	0	0	0	0	0	0	0	0	0	0	0	0	0	0	0	0	0	0	0	0	0	0	0	0	0	0	10	0
otu1952	ICHFI221-12	90.4	Metazoa	Arthropoda	Insecta	Hymenoptera	Ichneumonidae		NA	NA	0	0	0	0	0	0	0	0	0	0	0	0	0	0	0	0	0	0	0	0	0	0	0	0	0	0	0	0	0	0	0	0	0	0	0	0	0	0	0
otu1955	CNEIG224-12	99.4	Metazoa	Arthropoda	Insecta	Hymenoptera	Ichneumonidae	Campodorus	NA	NA	0	4	0	4	4	0	5	4	0	0	0	5	0	0	5	0	0	5	0	0	0	3	0	5	0	0	0	7	0	0	0	0	0	0	0	5	4	0	0
otu1958	ZFMK-TIS-2505529	100	Metazoa	Arthropoda	Insecta	Hemiptera	Cydnidae	Legnotus	Legnotus limbosus	(Geoffroy, 1785)	0	0	0	0	0	0	0	0	0	0	0	0	0	0	0	0	0	0	0	0	0	0	0	0	0	0	0	0	0	0	0	0	0	0	0	0	0	14	0
otu1970	KU919245	100	Metazoa	Arthropoda	Insecta	Coleoptera	Scirtidae	Contacyphon	Contacyphon laevipennis	(Tournier, 1858)	0	0	0	0	0	0	0	0	0	0	0	0	0	0	0	0	0	0	0	0	0	0	0	0	0	0	0	0	0	0	0	0	0	0	0	0	0	5	0
otu1974	ZFMK-TIS-2552103	100	Metazoa	Arthropoda	Insecta	Diptera	Sciaridae	Bradysia	Bradysia fungicola	(Winnertz, 1857)	0	8	0	10	0	17	0	18	0	8	0	14	0	20	0	18	0	5	0	5	0	15	0	12	0	8	0	13	0	11	0	8	0	19	0	15	0	0	0
otu1975	GMGMV770-20	100	Metazoa	Arthropoda	Insecta	Hymenoptera	Ichneumonidae	Mesochorus	NA	NA	0	0	0	0	0	0	0	0	0	0	0	0	0	0	0	0	0	0	0	0	0	0	0	0	0	0	0	0	0	0	0	0	0	0	0	0	3	0	8
otu1977	HQ552838	100	Metazoa	Arthropoda	Insecta	Hymenoptera	Crabronidae	Crossocerus	Crossocerus podagricus	(Vander Linden, 1829)	0	0	0	0	0	0	0	0	0	0	0	0	0	0	0	0	0	0	0	0	0	0	0	0	0	0	0	0	0	0	0	0	0	0	0	0	0	0	0
otu1979	CGBTB857-09	100	Metazoa	Arthropoda	Insecta	Hymenoptera	Braconidae	Perilitus	Perilitus coxator	Belokobylskij, 1995	0	0	0	0	0	0	0	0	0	0	0	0	0	0	0	0	0	0	0	0	0	0	0	0	0	0	0	0	0	0	0	0	0	0	0	0	0	0	0
otu1980	AGMPO157-18	99.4	Metazoa	Arthropoda	Arachnida	Trombidiformes	Anystidae		NA	NA	0	0	0	0	0	0	0	0	0	0	0	0	0	0	0	0	0	0	0	0	0	0	0	0	0	0	0	0	0	0	0	0	0	0	0	0	0	0	0
otu1982	LC228155	100	Metazoa	Arthropoda	Insecta	Diptera	Cecidomyiidae	Mayetiola	Mayetiola destructor	(Say, 1817)	0	5	0	0	0	0	0	0	0	0	0	9	0	0	0	0	0	4	0	0	0	0	0	4	0	7	0	5	0	0	0	4	0	0	0	0	0	0	0
otu1983	SMNS_Hym_Pte_000757	100	Metazoa	Arthropoda	Insecta	Hymenoptera	Pteromalidae	Pachyneuron	Pachyneuron groenlandicum	(Holmgren, 1872)	0	0	0	0	0	0	0	0	0	0	0	0	0	0	0	0	0	0	0	0	0	0	0	0	0	0	0	0	0	0	0	0	0	0	0	0	0	0	0
otu1985	CNCBR850-09	100	Metazoa	Arthropoda	Insecta	Hymenoptera	Braconidae	Glyptapanteles	NA	NA	0	0	0	0	0	0	0	0	0	0	0	0	0	0	0	0	0	0	0	0	0	0	0	0	0	0	0	0	0	0	0	0	0	0	0	0	0	0	0
otu1987	ZFMK-TIS-2532310	100	Metazoa	Arthropoda	Insecta	Coleoptera	Brentidae	Nanophyes	Nanophyes marmoratus	(Goeze, 1777)	0	0	0	0	0	0	0	0	0	0	0	0	0	0	0	0	0	0	0	0	0	0	0	0	0	0	0	0	0	0	0	0	0	0	0	0	0	0	0
otu1994	MG114529	100	Metazoa	Arthropoda	Insecta	Diptera	Cecidomyiidae		NA	NA	0	0	0	0	0	0	0	0	0	0	0	0	0	0	0	0	0	0	0	0	0	0	0	0	0	0	0	0	0	0	0	0	0	0	0	0	0	0	0
otu1998	BCHYM7935-15	88.5	Metazoa	Arthropoda	Insecta	Hymenoptera			NA	NA	0	0	0	0	0	0	0	0	0	0	0	0	0	0	0	0	0	0	0	0	0	0	0	0	0	0	0	0	0	0	0	0	0	0	0	0	0	7	0
otu1999	BC_ZSM_HYM_23855;BCHYM9225-15	100	Metazoa	Arthropoda	Insecta	Hymenoptera	Ichneumonidae		NA	NA	0	0	0	0	0	0	0	0	0	0	0	0	0	0	0	0	0	0	0	0	0	0	0	0	0	0	0	0	0	0	0	0	0	0	0	0	0	7	0
otu2003	KMPFQ049-19	88.8	Metazoa	Arthropoda	Insecta	Diptera			NA	NA	0	15	0	9	0	8	0	12	0	4	0	10	0	12	0	0	0	10	0	12	0	10	0	7	0	5	0	11	0	13	0	9	0	10	0	11	0	0	0
otu2007	FBCON542-13	100	Metazoa	Arthropoda	Insecta	Coleoptera	Staphylinidae	Anotylus	Anotylus insecatus	(Gravenhorst, 1805)	0	0	0	0	0	0	0	0	0	0	0	0	0	0	0	0	0	0	0	0	0	0	0	0	0	0	0	0	0	0	0	0	0	0	0	0	0	0	0
otu2013	CGBTB554-09	98.4	Metazoa	Arthropoda	Insecta	Hymenoptera	Braconidae	Bracon	NA	NA	0	0	0	0	0	0	0	0	0	0	0	0	0	0	0	0	0	0	0	0	0	0	0	0	0	0	0	0	0	0	0	0	0	0	0	0	0	0	0
otu2014	KR794552	100	Metazoa	Arthropoda	Insecta	Hymenoptera	Figitidae	Anacharis	Anacharis eucharioides	(Dalman, 1818)	0	0	0	0	0	0	0	0	0	0	0	0	0	0	0	0	0	0	0	0	0	0	0	0	0	0	0	0	0	0	0	0	0	0	0	0	0	0	0
otu2015	ZFMK-TIS-17910	100	Metazoa	Arthropoda	Insecta	Hemiptera	Cicadellidae		NA	NA	0	0	0	0	0	0	0	0	0	0	0	0	0	0	0	0	0	0	0	0	0	0	0	0	0	0	0	0	0	0	0	0	0	0	0	0	0	0	0
otu2018	ICHFI1312-12	90.7	Metazoa	Arthropoda	Insecta	Hymenoptera	Ichneumonidae		NA	NA	0	0	0	0	0	0	0	0	0	0	0	0	0	0	0	0	0	0	0	0	0	0	0	0	0	0	0	0	0	0	0	0	0	0	0	0	0	0	0
otu2020	MW353280	99.7	Metazoa	Arthropoda	Insecta	Diptera	Ceratopogonidae	Culicoides	Culicoides pictipennis	(Staeger, 1839)	0	27	5	25	0	23	0	15	0	5	0	21	0	30	5	18	0	23	0	20	14	17	5	23	0	19	7	27	5	13	0	35	7	18	0	25	0	14	0
otu2021	ASCMT030-11	100	Metazoa	Arthropoda	Insecta	Coleoptera	Coccinellidae	Stethorus	Stethorus punctillum	(Weise, 1891)	0	0	0	0	0	0	0	0	0	0	0	0	0	0	0	0	0	0	0	0	0	0	0	0	0	0	0	0	0	0	0	0	0	0	0	0	0	8	0
otu2022	GMBMP1400-18	99.5	Metazoa	Arthropoda	Insecta	Diptera	Phoridae	Megaselia	NA	NA	0	0	0	0	0	0	0	0	0	0	0	0	0	0	0	0	0	0	0	0	0	0	0	0	0	0	0	0	0	0	0	0	0	0	0	0	0	0	0
otu2024	GBSYM1180-12	100	Metazoa	Arthropoda	Insecta	Hymenoptera	Tenthredinidae	Euura	Euura proxima	(Serville, 1823)	0	0	0	0	0	0	0	0	0	0	0	0	0	0	0	0	0	0	0	0	0	0	0	0	0	0	0	0	0	0	0	0	0	0	0	0	0	0	0
otu2025	GMGMC558-14	95.5	Metazoa	Arthropoda	Insecta	Hemiptera	Cicadellidae	Arboridia	NA	NA	0	0	0	0	0	0	0	0	0	0	0	0	0	0	0	0	0	0	0	0	0	0	0	0	0	0	0	0	0	0	0	0	0	0	0	0	0	0	0
otu2029	BRAAL018-15	100	Metazoa	Arthropoda	Insecta	Hymenoptera	Braconidae	Dacnusa	Dacnusa maculipes	Thomson, 1895	0	0	0	0	0	0	0	0	0	0	0	0	0	0	0	0	0	0	0	0	0	0	0	0	0	0	0	0	0	0	0	0	0	0	0	0	0	0	0
otu2032	GMGMV5008-20	100	Metazoa	Arthropoda	Insecta	Hymenoptera	Ichneumonidae	Exochus	NA	NA	0	0	0	0	0	0	0	0	0	0	0	0	0	0	0	0	0	0	0	0	0	0	0	0	0	0	0	0	0	0	0	0	0	0	0	0	3	4	0
otu2035	JF953353	100	Metazoa	Arthropoda	Insecta	Hymenoptera	Ichneumonidae	Gunomeria	Gunomeria sordida	(Gravenhorst, 1829)	0	0	0	0	0	0	0	0	0	0	0	0	0	0	0	0	0	0	0	0	0	0	0	0	0	0	0	0	0	0	0	0	0	0	0	0	5	0	0
otu2040	GMGMJ385-14	100	Metazoa	Arthropoda	Insecta	Hymenoptera	Ichneumonidae	Megacara	NA	NA	0	0	0	0	0	0	0	0	0	0	0	0	0	0	0	0	0	0	0	0	0	0	0	0	0	0	0	0	0	0	0	0	0	0	0	0	0	0	0
otu2042	ACUFI131-12	100	Metazoa	Arthropoda	Insecta	Hymenoptera	Crabronidae	Trypoxylon	Trypoxylon figulus	(Linnaeus, 1758)	0	0	0	0	0	0	0	0	0	0	0	0	0	0	0	0	0	0	0	0	0	0	0	0	0	0	0	0	0	0	0	0	0	0	0	0	0	0	0
otu2043	ASGLF109-11	100	Metazoa	Arthropoda	Insecta	Hymenoptera	Proctotrupidae		NA	NA	0	0	0	0	0	0	0	0	0	0	0	0	0	0	0	0	0	0	0	0	0	0	0	0	0	0	0	0	0	0	0	0	0	0	0	0	0	0	0
otu2044	FIPSO042-13	100	Metazoa	Arthropoda	Insecta	Psocoptera	Stenopsocidae	Stenopsocus	NA	NA	0	0	0	0	0	0	0	0	0	0	0	0	0	0	0	0	0	0	0	0	0	0	0	0	0	0	0	0	0	0	0	0	0	0	0	0	0	0	0
otu2049	GBCHA051-13	100	Metazoa	Arthropoda	Insecta	Hymenoptera	Halictidae	Lasioglossum	Lasioglossum leucozonium	(Schrank, 1781)	0	0	0	0	0	0	0	0	0	0	0	0	0	0	0	0	0	0	0	0	0	0	0	0	0	0	0	0	0	0	0	0	0	0	0	0	0	0	0
otu2050	GBOL-223958745	99.7	Metazoa	Arthropoda	Insecta	Diptera	Sciaridae	Corynoptera	Corynoptera subparvula	Tuomikoski, 1950	0	0	0	0	0	0	0	0	0	0	0	0	0	0	0	0	0	0	0	0	0	0	0	0	0	0	0	0	0	0	0	0	0	0	0	0	0	0	0
otu2054	AGAKS1784-17	99.7	Metazoa	Arthropoda	Insecta	Hymenoptera	Braconidae	Blacus	Blacus stelfoxi	Haeselbarth, 1973	0	5	0	12	0	10	0	8	0	3	0	5	0	11	0	4	0	5	0	5	0	5	0	9	0	0	0	7	0	5	0	0	0	9	0	8	0	0	0
otu2058	KP048957	87.1	Metazoa	Arthropoda	Insecta	Diptera			NA	NA	0	10	0	5	0	8	0	0	0	0	0	5	0	0	0	4	0	4	0	5	0	4	0	0	0	5	0	0	0	5	0	5	0	5	0	11	0	0	0
otu2059	KJ591514	100	Metazoa	Arthropoda	Insecta	Hymenoptera	Braconidae	Syntretus	Syntretus falcifer	(Tobias, 1955)	0	0	0	5	0	0	0	0	0	0	0	0	0	0	0	0	0	0	0	0	0	0	0	0	0	0	0	0	0	0	0	0	0	0	0	0	0	0	0
otu2071	MG835454	88.3	Metazoa	Arthropoda	Insecta	Hymenoptera			NA	NA	0	0	0	0	0	0	0	0	0	0	0	0	0	0	0	0	0	0	0	0	0	0	0	0	0	0	0	0	0	0	0	0	0	0	0	0	0	0	0
otu2072	OPPEI2513-17	100	Metazoa	Arthropoda	Insecta	Hymenoptera	Braconidae	Trioxys	NA	NA	0	0	0	0	0	0	0	0	0	0	0	0	0	0	0	0	0	0	0	0	0	0	0	0	0	0	0	0	0	0	0	0	0	0	0	0	0	0	0
otu2074	BC_ZSM_HYM_15253;GBBRA008-13	100	Metazoa	Arthropoda	Insecta	Hymenoptera	Braconidae	Cenocoelius	Cenocoelius analis	(Nees, 1834)	0	0	0	0	0	0	0	0	0	0	0	0	0	0	0	0	0	0	0	0	0	0	0	0	0	0	0	0	0	0	0	0	0	0	0	0	0	22	0
otu2075	BRAAL071-17	99.7	Metazoa	Arthropoda	Insecta	Hymenoptera	Braconidae	Exotela	Exotela flavicoxa	(Thomson, 1895)	0	0	0	0	0	0	0	0	0	0	0	0	0	0	0	0	0	0	0	0	0	0	0	0	0	0	0	0	0	0	0	0	0	0	0	0	0	0	0
otu2077	GTRP125-13	98.4	Metazoa	Arthropoda	Insecta	Hymenoptera	Ichneumonidae	Gelis	NA	NA	0	0	0	0	0	0	0	0	0	0	0	0	0	0	0	0	0	0	0	0	0	0	0	0	0	0	0	0	0	0	0	0	0	0	0	0	0	0	0
otu2078	GMGMU2111-20	100	Metazoa	Arthropoda	Insecta	Hymenoptera	Braconidae	Chelonus	NA	NA	0	0	0	0	0	0	0	0	0	0	0	0	0	0	0	0	0	0	0	0	0	0	0	0	0	0	0	0	0	0	0	0	0	0	0	0	0	0	0
otu2080	GMBMP032-17	97.2	Metazoa	Arthropoda	Insecta	Lepidoptera	Noctuidae	Mesapamea	NA	NA	0	0	0	0	0	5	0	4	10	0	0	0	0	0	0	0	0	0	0	0	0	0	0	0	0	0	0	0	0	0	0	0	0	0	0	5	0	0	0
otu2081	GMGMP4859-18	99.7	Metazoa	Arthropoda	Insecta	Diptera	Chironomidae	Chironomus	Chironomus cingulatus	Meigen, 1830	0	0	0	0	0	0	0	0	0	0	0	0	0	0	0	0	0	0	0	0	0	0	0	0	0	0	0	0	0	0	0	0	0	0	0	0	0	0	0
otu2082	NZHYM842-11	99.7	Metazoa	Arthropoda	Insecta	Hymenoptera	Braconidae	Ascogaster	Ascogaster quadridentata	Wesmael, 1835	0	0	0	0	0	0	0	0	0	0	0	0	0	0	0	0	0	0	0	0	0	0	0	0	0	0	0	0	0	0	0	0	0	0	0	0	0	0	0
otu2083	GMBMM355-17	100	Metazoa	Arthropoda	Insecta	Hemiptera	Miridae	Psallus	NA	NA	0	0	0	0	0	0	0	0	0	0	0	0	0	0	0	0	0	0	0	0	0	0	0	0	0	0	0	0	0	0	0	0	0	0	0	0	0	7	0
otu2084	AMTPA2098-15	95.4	Metazoa	Arthropoda	Insecta	Hymenoptera	Eulophidae	Aprostocetus	NA	NA	0	0	0	0	0	0	0	0	0	0	0	0	0	0	0	0	0	0	0	0	0	0	0	0	0	0	0	0	0	0	0	0	0	0	0	0	0	0	0
otu2087	BBHEC953-10	95.3	Metazoa	Arthropoda	Insecta	Hymenoptera	Diapriidae	Aclista	NA	NA	0	0	0	0	0	0	0	0	0	0	0	0	0	0	0	0	0	0	0	0	0	0	0	0	0	0	0	0	0	0	0	0	0	0	0	0	0	0	0
otu2088	KR550424	100	Metazoa	Arthropoda	Insecta	Hemiptera	Anoeciidae	Anoecia	NA	NA	0	0	0	0	0	0	0	0	0	0	0	0	0	0	0	0	0	0	0	0	0	0	0	0	0	0	0	0	0	0	0	0	0	0	0	0	0	0	0
otu2089	CGBTB580-09	98.1	Metazoa	Arthropoda	Insecta	Hymenoptera	Braconidae	Microplitis	NA	NA	0	0	0	0	0	0	0	0	0	0	0	0	0	0	0	0	0	0	0	0	0	0	0	0	0	0	0	0	0	0	0	0	0	0	0	0	0	0	0
otu2094	KP072558	100	Metazoa	Arthropoda	Insecta	Hymenoptera	Ichneumonidae	Pristomerus	Pristomerus vulnerator	(Panzer, 1799)	0	0	0	0	0	0	0	0	0	0	0	0	0	0	0	0	0	0	0	0	0	0	0	0	0	0	0	0	0	0	0	0	0	0	0	0	0	0	0
otu2095	KR741358	100	Metazoa	Arthropoda	Insecta	Diptera	Cecidomyiidae		NA	NA	0	4	0	0	0	4	0	0	0	0	0	0	0	0	0	4	0	0	0	0	0	0	0	9	0	5	0	11	0	0	0	0	0	0	0	5	0	0	0
otu2095	NOFIG1327-15	100	Metazoa	Arthropoda	Insecta	Hymenoptera	Figitidae	Phaenoglyphis	Phaenoglyphis villosa	(Hartig, 1841)	0	0	0	0	0	0	0	0	0	0	0	0	0	0	0	0	0	0	0	0	0	0	0	0	0	0	0	0	0	0	0	0	0	0	0	0	0	0	0
otu2099	MPCAN1285-17	85.5	Metazoa	Arthropoda	Insecta				NA	NA	0	0	0	0	0	0	0	0	0	0	0	0	0	0	0	0	0	0	0	0	0	0	0	0	0	0	0	0	0	0	0	0	0	0	0	0	0	0	0
otu2104	CNROK1143-13	100	Metazoa	Arthropoda	Insecta	Diptera	Cecidomyiidae	Rabdophaga	Rabdophaga terminalis	(Loew, 1850)	0	0	0	0	0	0	0	0	0	0	0	0	0	0	0	0	0	0	0	0	0	0	0	0	0	0	0	0	0	0	0	0	0	0	0	0	0	0	0
otu2112	GBAHB1028-14	100	Metazoa	Arthropoda	Insecta	Hymenoptera	Braconidae	Praon	Praon volucre	(Haliday, 1833)	0	0	0	0	0	0	0	0	0	0	0	0	0	0	0	0	0	0	0	0	0	0	0	0	0	0	0	0	0	0	0	0	0	0	0	0	0	0	0
otu2119	KU915597	100	Metazoa	Arthropoda	Insecta	Coleoptera	Curculionidae	Archarius	Archarius crux	(Fabricius, 1777)	0	0	0	0	0	0	0	0	0	0	0	0	0	0	0	0	0	0	0	0	0	0	0	0	0	0	0	0	0	0	0	0	0	0	0	0	0	0	0
otu2121	AMTPA1315-15	99.1	Metazoa	Arthropoda	Insecta	Hymenoptera	Ichneumonidae	Gelis	Gelis festinans	(Fabricius, 1798)	0	0	0	0	0	0	0	0	0	0	0	0	0	0	0	0	0	0	0	0	0	0	0	0	0	0	0	0	0	0	0	0	0	0	0	0	0	0	0
otu2122	KM450705	100	Metazoa	Arthropoda	Insecta	Coleoptera	Coccinellidae	Scymnus	Scymnus rubromaculatus	(Goeze, 1777)	0	0	0	0	0	0	0	0	0	0	0	0	0	0	0	0	0	0	0	0	0	0	0	0	0	0	0	0	0	0	0	0	0	0	0	0	0	0	0
otu2129	KR953979	98	Metazoa	Arthropoda	Insecta	Diptera	Cecidomyiidae		NA	NA	0	0	0	0	0	0	0	0	0	0	0	0	0	0	0	0	0	0	0	0	0	4	0	0	0	0	0	0	0	0	0	0	0	0	0	0	0	0	0
otu2130	MG131520	100	Metazoa	Arthropoda	Insecta	Diptera	Cecidomyiidae		NA	NA	0	0	0	0	0	0	0	0	0	0	0	0	0	0	0	0	0	0	0	0	0	0	0	0	0	0	0	0	0	0	0	0	0	0	0	0	0	0	0
otu2131	SMNS_Hym_Pro_000151	100	Metazoa	Arthropoda	Insecta	Hymenoptera	Proctotrupidae		NA	NA	0	0	0	0	0	0	0	0	0	0	0	0	0	0	0	0	0	0	0	0	0	0	0	0	0	0	0	0	0	0	0	0	0	0	0	0	0	0	0
otu2134	KM443424	100	Metazoa	Arthropoda	Insecta	Coleoptera	Curculionidae	Curculio	Curculio glandium	Marsham, 1802	0	0	0	0	0	0	0	0	0	0	0	0	0	0	0	0	0	0	0	0	0	0	0	0	0	0	0	0	0	0	0	0	0	0	0	0	0	0	0
otu2141	BFB_Col_FK_5577;FBCOG252-12	100	Metazoa	Arthropoda	Insecta	Coleoptera	Chrysomelidae	Phyllotreta	Phyllotreta astrachanica	Lopatin, 1977	0	0	0	0	0	0	0	0	0	0	0	0	0	0	0	0	0	0	0	0	0	0	0	0	0	0	0	0	0	0	0	0	0	0	0	0	0	0	0
otu2143	DIFIA501-12	100	Metazoa	Arthropoda	Insecta	Diptera	Agromyzidae	Cerodontha	Cerodontha atronitens	Hendel, 1920	0	0	0	0	0	0	0	0	0	0	0	0	0	0	0	0	0	0	0	0	0	0	0	0	0	0	0	0	0	0	0	0	0	0	0	0	0	15	0
otu2144	ZFMK-TIS-2573733	100	Metazoa	Arthropoda	Insecta	Diptera	Chaoboridae	Chaoborus	Chaoborus crystallinus	(De Geer, 1775)	0	0	0	0	0	0	0	0	0	0	0	0	0	0	0	0	0	0	0	0	0	0	0	0	0	0	0	0	0	0	0	0	0	0	0	0	0	9	0
otu2147	GMRSZ050-15	95.5	Metazoa	Arthropoda	Insecta	Diptera	Cecidomyiidae	Contarinia	NA	NA	0	0	0	0	0	0	0	0	0	0	0	0	0	0	0	0	0	0	0	0	0	0	0	0	0	0	0	0	0	0	0	0	0	0	0	0	0	20	5
otu2150	ZFMK-TIS-2555127	97.8	Metazoa	Arthropoda	Insecta	Hemiptera	Cicadellidae	Typhlocyba	NA	NA	0	0	0	0	0	0	0	0	0	0	0	0	0	0	0	0	0	0	0	0	0	0	0	0	0	0	0	0	0	0	0	0	0	0	0	0	0	0	0
otu2154	GMGMQ545-18	100	Metazoa	Arthropoda	Insecta	Hymenoptera	Megaspilidae	Conostigmus	NA	NA	0	9	0	10	0	5	0	5	0	3	0	15	0	0	0	9	0	5	0	5	0	11	0	13	0	5	0	5	0	4	0	5	0	5	0	12	0	0	0
otu2155	KR955828	95.3	Metazoa	Arthropoda	Insecta	Diptera	Cecidomyiidae		NA	NA	0	0	0	0	0	0	0	0	0	0	0	0	0	0	0	0	0	0	0	0	0	0	0	0	0	0	0	0	0	0	0	0	0	0	0	0	0	14	0
otu2159	KU919480	100	Metazoa	Arthropoda	Insecta	Coleoptera	Curculionidae	Nedyus	Nedyus quadrimaculatus	(C. Linnaeus, 1758)	0	0	0	0	0	0	0	0	0	0	0	0	0	0	0	0	0	0	0	0	0	0	0	0	0	0	0	0	0	0	0	0	0	0	0	0	0	10	0
otu2151	JSHYO050-11	100	Metazoa	Arthropoda	Insecta	Hymenoptera	Diapriidae	Belyta	Belyta validicornis	Thomson, 1859	0	0	0	8	0	0	0	12	0	0	0	0	0	9	0	5	0	0	0	7	0	3	0	11	0	0	0	11	0	5	0	9	0	0	0	9	0	0	0
otu2152	GMFIO157-12	97.2	Metazoa	Arthropoda	Insecta	Hymenoptera	Diapriidae		NA	NA	0	0	0	0	0	0	0	0	0	0	0	0	0	0	0	0	0	0	0	0	0	0	0	0	0	0	0	0	0	0	0	0	0	0	0	0	0	0	0
otu2158	CNPKG479-14	87.9	Metazoa	Arthropoda	Insecta	Hymenoptera			NA	NA	0	0	0	0	0	0	0	0	0	0	0	0	0	0	0	0	0	0	0	0	0	0	0	0	0	0	0	0	0	0	0	0	0	0	0	0	0	30	0
otu2159	ZFMK-TIS-2578309	100	Metazoa	Arthropoda	Arachnida	Araneae	Linyphiidae	Agyneta	NA	NA	0	0	0	0	0	0	0	0	0	0	0	0	0	0	0	0	0	0	0	0	0	0	0	0	0	0	0	0	0	0	0	0	0	0	0	0	0	0	0
otu2170	MG125920	100	Metazoa	Arthropoda	Insecta	Diptera	Cecidomyiidae		NA	NA	0	0	0	0	0	0	0	0	0	0	0	0	0	0	0	0	0	0	0	0	0	0	0	0	0	0	0	0	0	0	0	0	0	0	0	0	0	0	0
otu2175	GMQQH121-18	95.4	Metazoa	Arthropoda	Insecta	Hymenoptera	Eulophidae	Tetrastichus	NA	NA	0	0	0	0	0	0	0	0	0	0	0	0	0	0	0	0	0	0	0	0	0	0	0	0	0	0	0	0	0	0	0	0	0	0	0	0	0	0	0
otu2175	MCCAA5513-20	99.7	Metazoa	Arthropoda	Insecta	Psocoptera	Ectopsocidae	Ectopsocus	Ectopsocus californicus	(Banks, 1903)	0	5	0	0	0	4	0	4	0	5	0	12	0	8	0	7	0	4	0	7	0	0	0	0	0	8	0	9	0	15	0	0	0	5	0	5	0	0	0
otu2177	AY358930	99.4	Metazoa	Arthropoda	Insecta	Hymenoptera	Cynipidae	Neuroterus	Neuroterus numismalis	(Geoffroy, 1785)	0	0	0	8	0	10	0	8	0	3	0	5	0	9	0	10	0	3	0	0	0	0	0	8	0	0	0	10	0	5	0	7	0	7	0	17	0	0	0
otu2178	AMTPA2115-15	100	Metazoa	Arthropoda	Insecta	Hymenoptera	Ichneumonidae	Theroscopus	NA	NA	0	0	0	0	0	0	0	0	0	0	0	0	0	0	0	0	0	0	0	0	0	0	0	0	0	0	0	0	0	0	0	0	0	0	0	0	0	0	0
otu2184	GMMGD5113-18	85.7	Metazoa	Arthropoda	Insecta				NA	NA	0	0	0	0	0	0	0	0	0	0	0	0	0	0	0	0	0	0	0	0	0	0	0	0	0	0	0	0	0	0	0	0	0	0	0	0	0	0	0
otu2185	MG295939	100	Metazoa	Arthropoda	Insecta	Diptera	Phoridae	Megaselia	NA	NA	0	0	0	0	0	0	0	0	0	0	0	0	0	0	0	0	0	0	0	0	0	0	0	0	0	0	0	0	0	0	0	0	0	0	0	0	0	0	0
otu2187	MG784052	100	Metazoa	Arthropoda	Insecta	Ephemeroptera	Baetidae	Cloeon	Cloeon dipterum	(Linnaeus, 1751)	0	0	0	0	0	0	0	0	0	0	0	0	0	0	0	0	0	0	0	0	0	0	0	0	0	0	0	0	0	0	0	0	0	0	0	0	0	0	0
otu2195	BARSJ335-15	98.9	Metazoa	Arthropoda	Insecta	Hymenoptera	Megaspilidae		NA	NA	0	0	0	0	0	0	0	0	0	0	0	0	0	0	0	0	0	0	0	0	0	0	0	0	0	0	0	0	0	0	0	0	0	0	0	0	0	0	0
otu2199	POSPG473-15	100	Metazoa	Arthropoda	Insecta	Hymenoptera	Figitidae		NA	NA	0	0	0	0	0	0	0	0	0	0	0	0	0	0	0	0	0	0	0	0	0	0	0	0	0	0	0	0	0	0	0	0	0	0	0	0	0	0	0
otu2204	GMGRH2551-13	100	Metazoa	Arthropoda	Insecta	Hymenoptera	Bethylidae	Laelius	NA	NA	0	0	0	0	0	0	0	0	0	0	0	0	0	0	0	0	0	0	0	0	0	0	0	0	0	0	0	0	0	0	0	0	0	0	0	0	0	0	0
otu2208	LMPAR081-15	99.7	Metazoa	Arthropoda	Insecta	Hymenoptera	Ichneumonidae	Encrateola	Encrateola laevigata	(Ratzeburg, 1848)	0	0	0	0	0	0	0	0	0	0	0	0	0	0	0	0	0	0	0	0	0	0	0	0	0	0	0	0	0	0	0	0	0	0	0	0	0	7	0
otu2210	MG115904	100	Metazoa	Arthropoda	Insecta	Diptera	Cecidomyiidae		NA	NA	0	0	0	0	0	0	0	0	0	3	0	0	0	0	0	0	0	0	0	0	0	0	0	0	0	0	0	0	0	0	0	0	0	0	0	0	0	0	0
otu2213	ZFMK-TIS-2509355	100	Metazoa	Arthropoda	Insecta	Coleoptera	Dermestidae	Anthrenus	Anthrenus fuscus	Olivier, 1789	0	0	0	0	0	0	0	0	0	0	0	0	0	0	0	0	0	0	0	0	0	0	0	0	0	0	0	0	0	0	0	0	0	0	0	0	0	0	0
otu2215	GMGMV1857-20	98.7	Metazoa	Arthropoda	Insecta	Diptera	Ceratopogonidae	Dasyhelea	NA	NA	0	0	0	0	0	0	0	0	0	0	0	0	0	0	0	0	0	0	0	0	0	0	0	0	0	0	0	0	0	0	0	0	0	0	0	0	0	0	0
otu2220	SMNS_Hym_Pte_003012	100	Metazoa	Arthropoda	Insecta	Hymenoptera	Pteromalidae		NA	NA	0	0	0	0	0	0	0	0	0	0	0	0	0	0	0	0	0	0	0	0	0	0	0	0	0	0	0	0	0	0	0	0	0	0	0	0	0	0	0
otu2223	GMGMP5984-18	99.7	Metazoa	Arthropoda	Insecta	Hymenoptera	Proctotrupidae		NA	NA	0	0	0	0	0	0	0	0	0	0	0	0	0	0	0	0	0	0	0	0	0	0	0	0	0	0	0	0	0	0	0	0	0	0	0	0	0	0	0
otu2224	KM287228	100	Metazoa	Arthropoda	Insecta	Hemiptera	Anthocoridae	Anthocoris	Anthocoris nemorum	(Linnaeus, 1751)	0	0	0	0	0	0	0	0	0	0	0	0	0	0	0	0	0	0	0	0	0	0	0	0	0	0	0	0	0	0	0	0	0	0	0	0	0	0	0
otu2227	BASYM2424-12	99.7	Metazoa	Arthropoda	Insecta	Hymenoptera	Tenthredinidae	Pristiphora	Pristiphora pallidiventris	(Fallén, 1808)	0	0	0	0	0	0	0	0	0	0	0	0	0	0	0	0	0	0	0	0	0	0	0	0	0	0	0	0	0	0	0	0	0	0	0	0	0	12	0
otu2229	KM448258	99.7	Metazoa	Arthropoda	Insecta	Coleoptera	Latridiidae	Stephostethus	Stephostethus lardarius	(De Geer, 1775)	0	0	0	0	0	0	0	0	0	0	0	0	0	0	0	0	0	0	0	0	0	0	0	0	0	0	0	0	0	0	0	0	0	0	0	0	0	0	0
otu2234	GBMHH28201-19	99.7	Metazoa	Arthropoda	Insecta	Hemiptera	Psyllidae	Cacopsylla	Cacopsylla brunneipennis	(Edwards, 1895)	0	4	0	7	0	7	0	4	0	0	0	0	0	8	0	4	0	0	0	7	0	8	0	15	0	5	0	10	0	9	0	0	0	0	0	11	0	0	0
otu2235	GTRP257-13	99.7	Metazoa	Arthropoda	Insecta	Hymenoptera	Ichneumonidae	Gelis	NA	NA	0	0	0	0	0	0	0	0	0	0	0	0	0	0	0	0	0	0	0	0	0	0	0	0	0	0	0	0	0	0	0	0	0	0	0	0	0	7	0
otu2237	KP845841	85.1	Metazoa	Arthropoda	Insecta	Thysanoptera			NA	NA	0	0	0	0	0	0	0	0	0	0	0	0	0	0	0	0	0	0	0	0	0	0	0	0	0	0	0	0	0	0	0	0	0	0	0	0	0	4	0
otu2239	GMNWJ2580-14	99.5	Metazoa	Arthropoda	Insecta	Hemiptera	Pemphigidae	Eriosoma	Eriosoma anncharlotteae	Danielsson, 1979	0	0	0	0	0	0	0	0	0	0	0	0	0	0	0	0	0	0	0	0	0	0	0	0	0	0	0	0	0	0	0	0	0	0	0	0	0	22	8
otu2242	GBMAB829-15	100	Metazoa	Arthropoda	Insecta	Hymenoptera	Braconidae	Euaphidius	Euaphidius sp.		0	0	0	0	0	0	0	0	0	0	0	0	0	0	0	0	0	0	0	0	0	0	0	0	0	0	0	0	0	0	0	0	0	0	0	0	0	0	0
otu2243	BBHYG359-10	100	Metazoa	Arthropoda	Insecta	Hymenoptera	Megaspilidae		NA	NA	0	0	0	0	0	0	0	0	0	0	0	0	0	0	0	0	0	0	0	0	0	0	0	0	0	0	0	0	0	0	0	0	0	0	0	0	0	0	0
otu2244	SMNS_Hym_Eul_001319	100	Metazoa	Arthropoda	Insecta	Hymenoptera	Eulophidae		NA	NA	0	0	0	0	0	0	0	0	0	0	0	0	0	0	0	0	0	0	0	0	0	0	0	0	0	0	0	0	0	0	0	0	0	0	0	0	0	0	0
otu2245	GMGMU4555-20	100	Metazoa	Arthropoda	Insecta	Hymenoptera	Braconidae	Dinotrema	NA	NA	0	0	0	0	0	0	0	0	0	0	0	0	0	0	0	0	0	0	0	0	0	0	0	0	0	0	0	0	0	0	0	0	0	0	0	0	0	0	0
otu2248	METEO399-19	99.4	Metazoa	Arthropoda	Insecta	Hymenoptera	Braconidae	Peristenus	NA	NA	0	5	0	0	0	5	0	5	0	3	0	5	0	5	0	0	0	9	0	5	0	3	0	4	0	5	0	7	0	4	0	13	0	13	0	7	0	0	0
otu2251	GMGMB1394-14	100	Metazoa	Arthropoda	Insecta	Hymenoptera	Ichneumonidae	Phthorima	Phthorima compressa	(Desvignes, 1855)	0	0	0	0	0	0	0	0	0	0	0	0	0	0	0	0	0	0	0	0	0	0	0	0	0	0	0	0	0	0	0	0	0	0	0	0	0	9	0
otu2258	GMGMU5505-20	100	Metazoa	Arthropoda	Insecta	Thysanoptera	Aeolothripidae	Aeolothrips	Aeolothrips intermedius	Bagnall, 1934	0	0	0	0	0	0	0	0	0	0	0	0	0	0	0	0	0	0	0	0	0	0	0	0	0	0	0	0	0	0	0	0	0	0	0	0	0	0	0
otu2259	GMNWI1533-14	100	Metazoa	Arthropoda	Insecta	Hymenoptera	Proctotrupidae	Exallonyx	NA	NA	0	0	0	0	0	0	0	0	0	0	0	0	0	0	0	0	0	0	0	0	0	0	0	0	0	0	0	0	0	0	0	0	0	0	0	0	0	0	0
otu2250	ZFMK-TIS-2589055	100	Metazoa	Arthropoda	Insecta	Diptera	Agromyzidae	Cerodontha	Cerodontha denticornis	(Panzer, 1805)	0	0	0	0	0	0	0	0	0	0	0	0	0	0	0	0	0	0	0	0	0	0	0	0	0	0	0	0	0	0	0	0	0	0	0	0	0	5	0
otu2253	HCNC835-09	99.5	Metazoa	Arthropoda	Insecta	Hemiptera	Miridae	Capsus	Capsus ater	(Linnaeus, 1758)	0	0	0	0	0	0	0	0	0	0	0	0	0	0	0	0	0	0	0	0	0	0	0	0	0	0	0	0	0	0	0	0	0	0	0	0	0	0	0
otu2254	JN293049	92.3	Metazoa	Arthropoda	Insecta	Hymenoptera	Ichneumonidae		NA	NA	0	0	0	0	0	0	0	0	0	0	0	0	0	0	0	0	0	0	0	0	0	0	0	0	0	0	0	0	0	0	0	0	0	0	0	0	0	10	0
otu2255	GMFIO512-12	99.7	Metazoa	Arthropoda	Insecta	Hymenoptera	Braconidae	Chorebus	Chorebus cinctus	(Haliday, 1839)	0	0	0	0	0	0	0	0	0	0	0	0	0	0	0	0	0	0	0	0	0	0	0	0	0	0	0	0	0	0	0	0	0	0	0	0	0	0	0
otu2294	GBCO1832-13	100	Metazoa	Arthropoda	Collembola	Symphypleona	Sminthuridae	Sminthurus	NA	NA	0	0	0	0	0	0	0	0	0	0	0	0	0	0	0	0	0	0	0	0	0	0	0	0	0	0	0	0	0	0	0	0	0	0	0	0	0	0	0
otu2295	KY258715	99.7	Metazoa	Arthropoda	Arachnida	Araneae	Thomisidae	Xysticus	NA	NA	0	0	0	0	0	0	0	0	0	0	0	0	0	0	0	0	0	0	0	0	0	0	0	0	0	0	0	0	0	0	0	0	0	0	0	0	0	11	0
otu2295	ICHFI589-12	100	Metazoa	Arthropoda	Insecta	Hymenoptera	Ichneumonidae	Bathythrix	NA	NA	0	0	0	0	0	0	0	0	0	0	0	0	0	0	0	0	0	0	0	0	0	0	0	0	0	0	0	0	0	0	0	0	0	0	0	0	0	4	0
otu2297	GMGRE1724-13	100	Metazoa	Arthropoda	Insecta	Diptera	Cecidomyiidae	Monardia	NA	NA	0	0	0	0	0	0	0	0	0	0	0	0	0	5	0	0	0	3	0	4	0	0	0	0	0	0	0	5	0	0	0	0	0	0	0	0	0	5	0
otu2301	ZFMK-TIS-1800020	100	Metazoa	Arthropoda	Insecta	Hymenoptera	Ichneumonidae		NA	NA	0	0	0	0	0	0	0	0	0	0	0	0	0	0	0	0	0	0	0	0	0	0	0	0	0	0	0	0	0	0	0	0	0	0	0	0	0	0	0
otu2302	GMNWI1845-14	100	Metazoa	Arthropoda	Insecta	Hymenoptera	Ichneumonidae	Aclastus	NA	NA	0	0	0	0	0	0	0	0	0	0	0	0	0	0	0	0	0	0	0	0	0	0	0	0	0	0	0	0	0	0	0	0	0	0	0	0	0	0	0
otu2303	CNTGC2559-15	95.1	Metazoa	Arthropoda	Insecta	Hymenoptera	Torymidae	Torymus	NA	NA	0	0	0	0	0	0	0	0	0	0	0	0	0	0	0	0	0	0	0	0	0	0	0	0	0	0	0	0	0	0	0	0	0	0	0	0	0	0	0
otu2304	SMNS_Hym_Pte_001209	100	Metazoa	Arthropoda	Insecta	Hymenoptera	Pteromalidae		NA	NA	0	0	0	0	0	0	0	0	0	0	0	0	0	0	0	0	0	0	0	0	0	0	0	0	0	0	0	0	0	0	0	0	0	0	0	0	0	0	0
otu2305	SMTPI9118-14	85.9	Metazoa	Arthropoda	Insecta	Hemiptera			NA	NA	0	0	0	0	0	0	0	0	0	0	0	0	0	0	0	0	0	0	0	0	0	0	0	0	0	0	0	0	0	0	0	0	0	0	0	0	0	0	0
otu2305	MF287548	98.1	Metazoa	Arthropoda	Insecta	Hymenoptera	Braconidae	Binodoxys	Binodoxys heraclei	(Haliday, 1833)	0	0	0	7	0	8	0	0	0	4	0	8	0	5	0	0	0	0	0	4	0	0	0	5	0	0	0	0	0	4	0	0	0	0	0	0	0	0	0
otu2312	BFB_Col_FK_5233;FBCOF958-12	100	Metazoa	Arthropoda	Insecta	Coleoptera	Staphylinidae	Platystethus	Platystethus nitens	(Sahlberg & C. R., 1832)	0	0	0	0	0	0	0	0	0	0	0	0	0	0	0	0	0	0	0	0	0	0	0	0	0	0	0	0	0	0	0	0	0	0	0	0	0	4	0
otu2315	THYBB025-10	100	Metazoa	Arthropoda	Insecta	Thysanoptera	Thripidae		NA	NA	0	0	0	0	0	0	0	0	0	0	0	0	0	0	0	0	0	0	0	0	0	0	0	0	0	0	0	0	0	0	0	0	0	0	0	0	0	0	0
otu2315	HM574097	99.3	Metazoa	Arthropoda	Insecta	Hymenoptera	Pteromalidae	Pteromalus	NA	NA	0	0	0	0	0	0	0	0	0	0	0	0	0	0	0	0	0	0	0	0	0	0	0	0	0	0	0	0	0	0	0	0	0	0	0	0	0	0	0
otu2318	GBOL-224011445	100	Metazoa	Arthropoda	Insecta	Diptera	Chironomidae	Cricotopus	Cricotopus triannulatus	(Macquart, 1825)	0	5	0	0	0	7	0	0	0	0	0	9	0	0	0	4	0	0	0	0	0	0	0	5	0	9	0	0	0	0	0	7	0	9	0	0	0	0	0
otu2321	KX535883	100	Metazoa	Arthropoda	Arachnida	Araneae	Dictynidae	Dictyna	NA	NA	0	0	0	8	0	0	0	0	0	3	0	8	0	0	0	0	0	3	0	0	0	5	0	0	0	0	0	5	0	5	0	0	0	0	0	5	0	11	0
otu2329	GREAR172-18	100	Metazoa	Arthropoda	Insecta	Hymenoptera	Ichneumonidae	Aclastus	Aclastus borealis	(Boheman, 1855)	0	0	0	0	0	0	0	0	0	0	0	0	0	0	0	0	0	0	0	0	0	0	0	0	0	0	0	0	0	0	0	0	0	0	0	0	0	0	0
otu2332	ZFMK-TIS-2550987	91.4	Metazoa	Arthropoda	Insecta	Diptera	Conopidae		NA	NA	0	0	0	0	0	0	0	0	0	0	0	0	0	0	0	0	0	0	0	0	0	0	0	0	0	0	0	0	0	0	0	0	0	0	0	0	4	0	4
otu2335	JN154757	100	Metazoa	Arthropoda	Insecta	Hymenoptera	Braconidae	Aphidius	Aphidius rhopalosiphi	de Stefani-Perez, 1902	0	0	0	0	0	0	0	0	0	0	0	0	0	0	0	0	0	0	0	0	0	0	0	0	0	0	0	0	0	0	0	0	0	0	0	0	0	0	0
otu2340	MF705335	95.5	Metazoa	Arthropoda	Insecta	Diptera	Cecidomyiidae		NA	NA	0	0	0	0	0	0	0	0	0	0	0	0	0	0	0	0	0	0	0	0	0	0	0	0	0	0	0	0	0	0	0	0	0	0	0	0	0	0	0
otu2343	MN529790	100	Metazoa	Arthropoda	Insecta	Coleoptera	Chrysomelidae	Crepidodera	Crepidodera pluta	(Latreille, 1804)	0	0	0	0	0	0	0	0	0	0	0	0	0	0	0	0	0	0	0	0	0	0	0	0	0	0	0	0	0	0	0	0	0	0	0	0	0	0	0
otu2350	GMGRC895-13	99.7	Metazoa	Arthropoda	Insecta	Hymenoptera	Ichneumonidae	Picrostigeus	Picrostigeus obscurus	Horstmann, 1994	0	0	0	0	0	0	0	0	0	0	0	0	0	0	0	0	0	0	0	0	0	0	0	0	0	0	0	0	0	0	0	0	0	0	0	0	0	0	0
otu2352	AGAKS389-17	99.7	Metazoa	Arthropoda	Insecta	Diptera	Sciaridae	Bradysia	Bradysia brevispina	Tuomikoski, 1950	0	0	0	0	0	0	0	0	0	0	0	0	0	0	0	0	0	0	0	0	0	0	0	0	0	0	0	0	0	0	0	0	0	0	0	0	0	0	0
otu2353	FBCOG310-12	100	Metazoa	Arthropoda	Insecta	Coleoptera	Cryptophagidae	Atomaria	Atomaria testacea	Stephens, 1830	0	0	0	0	0	0	0	0	0	0	0	0	0	0	0	0	0	0	0	0	0	0	0	0	0	0	0	0	0	0	0	0	0	0	0	0	0	0	0
otu2355	ZFMK-TIS-2555471	100	Metazoa	Arthropoda	Insecta	Diptera	Cecidomyiidae		NA	NA	0	0	0	0	0	0	0	0	0	0	0	0	0	0	0	0	0	0	0	0	0	0	0	0	0	0	0	0	0	0	0	0	0	0	0	0	0	0	0
otu2371	SMTPR5775-15	98.9	Metazoa	Arthropoda	Insecta	Hymenoptera	Figitidae	Callaspidia	Callaspidia defonscolombei	Dahlbom, 1842	0	0	0	0	0	0	0	0	0	0	0	0	0	0	0	0	0	0	0	0	0	0	0	0	0	0	0	0	0	0	0	0	0	0	0	0	0	0	0
otu2372	GMGMV1428-20	99.3	Metazoa	Arthropoda	Insecta	Hymenoptera	Proctotrupidae		NA	NA	0	0	0	0	0	0	0	0	0	0	0	0	0	0	0	0	0	0	0	0	0	0	0	0	0	0	0	0	0	0	0	0	0	0	0	0	0	0	0
otu2375	GBAH8033-14	100	Metazoa	Arthropoda	Insecta	Hymenoptera	Chrysididae	Chrysis	Chrysis angustula	Schenck, 1855	0	0	0	0	0	0	0	0	0	0	0	0	0	0	0	0	0	0	0	0	0	0	0	0	0	0	0	0	0	0	0	0	0	0	0	0	0	0	0
otu2377	GBCOL843-12	100	Metazoa	Arthropoda	Insecta	Coleoptera	Chrysomelidae	Chaetocnema	Chaetocnema hortensis	(Geoffroy, 1785)	0	0	0	0	0	0	0	0	0	0	0	0	0	0	0	0	0	0	0	0	0	0	0	0	0	0	0	0	0	0	0	0	0	0	0	0	0	0	0
otu2382	BCISP2598-15	91.8	Metazoa	Arthropoda	Insecta	Coleoptera	Curculionidae		NA	NA	0	0	0	0	0	0	0	0	0	0	0	0	0	0	0	0	0	0	0	0	0	0	0	0	0	0	0	0	0	0	0	0	0	0	0	0	0	0	0
otu2384	ZFMK-TIS-2558759	85.5	Metazoa	Arthropoda	Insecta	Hemiptera			NA	NA	0	0	0	0	0	0	0	0	0	0	0	0	0	0	0	0	0	0	0	0	0	0	0	0	0	0	0	0	0	0	0	0	0	0	0	0	0	0	0
otu2385	GBOL-223952054	99.7	Metazoa	Arthropoda	Insecta	Hymenoptera	Formicidae	Temnothorax	Temnothorax affinis	(Mayr, 1855)	0	0	0	0	0	0	0	0	0	0	0	0	0	0	0	0	0	0	0	0	0	0	0	0	0	0	0	0	0	0	0	0	0	0	0	0	0	0	0
otu2389	KM938881	93	Metazoa	Arthropoda	Insecta	Diptera	Cecidomyiidae		NA	NA	0	0	0	0	0	0	0	0	0	0	0	0	0	0	0	0	0	0	0	0	0	0	0	0	0	0	0	0	0	0	0	0	0	0	0	0	0	0	0
otu2394	GBOL_Col_FK_2317;GBCOL132-12	99.4	Metazoa	Arthropoda	Insecta	Coleoptera	Elateridae	Adrastus	Adrastus pallens	(Fabricius, 1792)	0	0	0	0	0	0	0	0	0	0	0	0	0	0	0	0	0	0	0	0	0	0	0	0	0	0	0	0	0	0	0	0	0	0	0	0	0	0	0
otu2395	BC_ZSM_HYM_20577;BCHYM2242-14	85.5	Metazoa	Arthropoda	Insecta	Hymenoptera			NA	NA	0	0	0	0	0	0	0	0	0	0	0	0	0	0	0	0	0	0	0	0	0	0	0	0	0	0	0	0	0	0	0	0	0	0	0	0	0	0	0
otu2397	GMGMM710-14	99	Metazoa	Arthropoda	Insecta	Hymenoptera	Proctotrupidae		NA	NA	0	0	0	4	0	4	0	0	0	0	0	5	0	7	0	0	0	0	0	0	0	5	0	7	0	0	0	0	0	4	0	0	0	0	0	0	0	0	0
otu2412	CNCBR780-09	100	Metazoa	Arthropoda	Insecta	Hymenoptera	Braconidae	Microgaster	NA	NA	0	0	0	0	0	0	0	0	0	0	0	0	0	0	0	0	0	0	0	0	0	0	0	0	0	0	0	0	0	0	0	0	0	0	0	0	4	0	10
otu2413	CGBTA441-08	98.1	Metazoa	Arthropoda	Insecta	Hymenoptera	Braconidae	Microgaster	NA	NA	0	0	0	0	0	0	0	0	0	0	0	0	0	0	0	0	0	0	0	0	0	0	0	0	0	0	0	0	0	0	0	0	0	0	0	0	0	0	0
otu2415	NZHYM1245-11	99.4	Metazoa	Arthropoda	Insecta	Hymenoptera	Braconidae	Dinocampus	Dinocampus coccinellae	(Schrank, 1802)	0	0	0	0	0	0	0	0	0	0	0	0	0	0	0	0	0	0	0	0	0	0	0	0	0	0	0	0	0	0	0	0	0	0	0	0	0	0	0
otu2417	GBOL-223951293	100	Metazoa	Arthropoda	Insecta	Diptera	Cecidomyiidae		NA	NA	0	0	0	0	0	0	0	0	0	0	0	0	0	0	0	0	0	0	0	0	0	0	0	0	0	0	0	0	0	0	0	0	0	0	0	0	0	0	0
otu2419	BC_ZSM_HYM_00597;FBHAP222-09	100	Metazoa	Arthropoda	Insecta	Hymenoptera	Colletidae	Hylaeus	Hylaeus communis	Nylander, 1852	0	0	0	0	0	0	0	0	0	0	0	0	0	0	0	0	0	0	0	0	0	0	0	0	0	0	0	0	0	0	0	0	0	0	0	0	0	0	0
otu2420	GBOL-224102945	95.9	Metazoa	Arthropoda	Insecta	Diptera	Cecidomyiidae		NA	NA	0	0	0	5	0	0	0	0	0	3	0	0	0	5	0	0	0	0	0	0	0	0	0	0	0	0	0	0	0	0	0	0	0	0	0	0	0	0	0
otu2424	KM850017	95.2	Metazoa	Arthropoda	Insecta	Diptera	Cecidomyiidae		NA	NA	0	0	0	0	0	0	0	0	0	0	0	0	0	0	0	0	0	0	0	0	0	0	0	0	0	0	0	0	0	0	0	0	0	0	0	0	0	0	0
otu2425	KR934187	94.5	Metazoa	Arthropoda	Insecta	Hymenoptera	Ichneumonidae		NA	NA	0	0	0	0	0	0	0	0	0	0	0	0	0	0	0	0	0	0	0	0	0	0	0	0	0	0	0	0	0	0	0	0	0	0	0	0	0	0	0
otu2428	ARTRD187-14	100	Metazoa	Arthropoda	Arachnida	Araneae	Linyphiidae	Diplostyla	NA	NA	0	0	0	0	0	0	0	0	0	0	0	0	0	0	0	0	0	0	0	0	0	0	0	0	0	0	0	0	0	0	0	0	0	0	0	0	0	0	0
otu2431	PLABN171-19	100	Metazoa	Arthropoda	Insecta	Diptera	Sciaridae	Cratyna	Cratyna keilini	(Edwards, 1915)	0	0	0	0	0	0	0	0	0	0	0	0	0	0	0	0	0	0	0	0	0	0	0	0	0	0	0	0	0	0	0	0	0	0	0	0	0	0	0
otu2435	KJ592553	100	Metazoa	Arthropoda	Insecta	Neuroptera	Coniopterygidae	Coniopteryx	Coniopteryx tineiformis	Curtis, 1834	0	0	0	0	0	0	0	0	0	0	0	0	0	0	0	0	0	0	0	0	0	0	0	0	0	0	0	0	0	0	0	0	0	0	0	0	0	0	0
otu2440	BC_ZSM_HYM_13725;GBICH045-12	100	Metazoa	Arthropoda	Insecta	Hymenoptera	Ichneumonidae	Homotherus	Homotherus locutor	(Thunberg, 1822)	0	0	0	0	0	0	0	0	0	0	0	0	0	0	0	0	0	0	0	0	0	0	0	0	0	0	0	0	0	0	0	0	0	0	0	0	0	12	0
otu2443	ZFMK-TIS-2550929	87.9	Metazoa	Arthropoda	Insecta	Diptera			NA	NA	0	0	0	0	0	0	0	0	0	0	0	0	0	0	0	0	0	0	0	0	0	0	0	0	0	0	0	0	0	0	0	0	0	0	0	0	0	0	0
otu2444	AMTPF5850-15	90.7	Metazoa	Arthropoda	Insecta	Diptera	Mycetophilidae		NA	NA	0	5	0	0	0	0	0	0	0	0	0	0	0	0	0	0	0	0	0	0	0	0	0	0	0	0	0	0	0	0	0	0	0	0	0	0	0	0	0
otu2447	BC_ZSM_HYM_05573;FBICA053-10	100	Metazoa	Arthropoda	Insecta	Hymenoptera	Ichneumonidae	Schizopyga	Schizopyga frigida	Cresson, 1870	0	0	0	0	0	0	0	0	0	0	0	0	0	0	0	0	0	0	0	0	0	0	0	0	0	0	0	0	0	0	0	0	0	0	0	0	0	0	0
otu2450	KM938555	88.5	Metazoa	Arthropoda	Insecta				NA	NA	0	0	0	0	0	0	0	0	0	0	0	0	0	0	0	0	0	0	0	0	0	0	0	0	0	0	0	0	0	0	0	0	0	0	0	0	0	0	0
otu2453	GMGMI1403-14	100	Metazoa	Arthropoda	Insecta	Hymenoptera	Ichneumonidae	Rhorus	NA	NA	0	0	0	0	0	10	0	5	0	5	0	0	0	0	0	9	0	5	0	5	0	0	0	4	0	0	0	7	0	8	0	7	0	0	0	5	0	0	0
otu2459	KR755950	100	Metazoa	Arthropoda	Insecta	Diptera	Cecidomyiidae		NA	NA	0	0	0	0	0	0	0	0	0	0	0	0	0	0	0	0	0	0	0	0	0	0	0	0	0	0	0	0	0	0	0	0	0	0	0	0	0	0	0
otu2450	GENHP049-11	95.8	Metazoa	Arthropoda	Malacostraca	Isopoda	Porcellionidae	Porcellio	NA	NA	0	0	0	0	0	0	0	0	0	0	0	0	0	0	0	0	0	0	0	0	0	0	0	0	0	0	0	0	0	0	0	0	0	0	0	0	0	7	0
otu2454	FJ413824	99.4	Metazoa	Arthropoda	Insecta	Hymenoptera	Braconidae	Centistes	Centistes ater	(Nees, 1834)	0	0	0	0	0	0	0	0	0	0	0	0	0	0	0	0	0	0	0	0	0	0	0	0	0	0	0	0	0	0	0	0	0	0	0	0	0	0	0
otu2458	MBIOD810-13	100	Metazoa	Arthropoda	Insecta	Hymenoptera	Megaspilidae		NA	NA	0	0	0	0	0	0	0	0	0	0	0	0	0	0	0	0	0	0	0	0	0	0	0	0	0	0	0	0	0	0	0	0	0	0	0	0	3	19	0
otu2478	CNPKI1511-14	93.9	Metazoa	Arthropoda	Arachnida	Sarcoptiformes	Acaridae		NA	NA	0	0	0	0	0	0	0	0	0	0	0	0	0	0	0	0	0	0	0	0	0	0	0	0	0	0	0	0	0	0	0	0	0	0	0	0	0	0	0
otu2483	BC_ZSM_HYM_05204;FBACA549-10	100	Metazoa	Arthropoda	Insecta	Hymenoptera	Crabronidae	Pemphredon	Pemphredon morio	Vander Linden, 1829	0	0	0	0	0	0	0	0	0	0	0	0	0	0	0	0	0	0	0	0	0	0	0	0	0	0	0	0	0	0	0	0	0	0	0	0	0	0	0
otu2484	GENHP785-11	100	Metazoa	Arthropoda	Collembola	Entomobryomorpha	Entomobryidae	Entomobrya	NA	NA	0	0	0	0	0	0	0	0	0	0	0	0	0	0	0	0	0	0	0	0	0	0	0	0	0	0	0	0	0	0	0	0	0	0	0	0	0	0	0
otu2490	GMNWG2745-14	99	Metazoa	Arthropoda	Insecta	Diptera	Sciaridae	Corynoptera	Corynoptera saccata	Tuomikoski, 1950	0	0	0	5	0	5	0	8	0	2	0	5	0	7	0	5	0	4	0	7	0	3	0	8	0	5	0	15	0	12	0	7	0	11	0	4	0	0	0
otu2493	CNRVD773-15	89.1	Metazoa	Arthropoda	Insecta	Hymenoptera			NA	NA	0	0	0	0	0	0	0	0	0	0	0	0	0	0	0	0	0	0	0	0	0	0	0	0	0	0	0	0	0	0	0	0	0	0	0	0	0	4	0
otu2494	KR889788	90.3	Metazoa	Arthropoda	Insecta	Hymenoptera	Ichneumonidae		NA	NA	0	0	0	0	0	0	0	0	0	0	0	0	0	0	0	0	0	0	0	0	0	0	0	0	0	0	0	0	0	0	0	0	0	0	0	0	0	0	0
otu2497	JBHCI847-11	90.7	Metazoa	Arthropoda	Insecta	Hymenoptera	Ichneumonidae		NA	NA	0	0	0	0	0	0	0	0	0	0	0	0	0	0	0	0	0	0	0	0	0	0	0	0	0	0	0	0	0	0	0	0	0	0	0	0	0	0	0
otu2499	OPPUE1509-17	100	Metazoa	Arthropoda	Collembola	Entomobryomorpha	Entomobryidae	Willowsia	NA	NA	0	5	0	5	0	8	0	4	0	0	0	0	0	0	0	9	0	0	0	0	0	3	0	4	0	5	0	0	0	5	0	7	0	5	0	0	0	0	0
otu2500	KM835799	85.5	Metazoa	Arthropoda	Arachnida	Trombidiformes			NA	NA	0	0	0	0	0	0	0	0	0	0	0	0	0	0	0	0	0	0	0	0	0	0	0	0	0	0	0	0	0	0	0	0	0	0	0	0	0	0	0
otu2503	ZFMK-TIS-2551501	99.4	Metazoa	Arthropoda	Insecta	Hemiptera	Delphacidae	Delphacodes	Delphacodes capnodes	(Scott, 1870)	0	0	0	0	0	0	0	0	0	0	0	0	0	0	0	0	0	0	0	0	0	0	0	0	0	0	0	0	0	0	0	0	0	0	0	0	0	0	0
otu2507	KM555448	98.1	Metazoa	Arthropoda	Insecta	Hymenoptera	Ichneumonidae	Stenomacrus	Stenomacrus exserens	(Thomson, 1898)	0	0	0	0	0	0	0	0	0	0	0	0	0	0	0	0	0	0	0	0	0	0	0	0	0	0	0	0	0	0	0	0	0	0	0	0	0	0	0
otu2508	GMGME335-14	99	Metazoa	Arthropoda	Insecta	Hymenoptera	Braconidae	Bracon	NA	NA	0	0	0	0	0	0	0	0	0	0	0	0	0	0	0	0	0	0	0	0	0	0	0	0	0	0	0	0	0	0	0	0	0	0	0	0	0	0	0
otu2511	KU915792	100	Metazoa	Arthropoda	Insecta	Coleoptera	Staphylinidae	Stenus	Stenus bimaculatus	Gyllenhal, 1810	0	0	0	0	0	0	0	0	0	0	0	0	0	0	0	0	0	0	0	0	0	0	0	0	0	0	0	0	0	0	0	0	0	0	0	0	0	0	0
otu2512	MG352298	95	Metazoa	Arthropoda	Insecta	Hymenoptera	Ichneumonidae	Campoletis	NA	NA	0	0	0	0	0	0	0	0	0	0	0	0	0	0	0	0	0	0	0	0	0	0	0	0	0	0	0	0	0	0	0	0	0	0	0	0	0	0	0
otu2513	GMGMV3585-20	100	Metazoa	Arthropoda	Insecta	Hymenoptera	Ichneumonidae	Campoletis	NA	NA	0	0	0	0	0	0	0	0	0	0	0	0	0	0	0	0	0	0	0	0	0	0	0	0	0	0	0	0	0	0	0	0	0	0	0	0	0	0	0
otu2514	JF890959	100	Metazoa	Arthropoda	Insecta	Coleoptera	Curculionidae	Phyllobius	Phyllobius oblongus	(Linnaeus, 1758)	0	0	0	0	0	0	0	0	0	0	0	0	0	0	0	0	0	0	0	0	0	0	0	0	0	0	0	0	0	0	0	0	0	0	0	0	0	9	0
otu2515	PLABD4545-19	89.2	Metazoa	Arthropoda	Insecta	Hymenoptera			NA	NA	0	0	0	0	0	0	0	0	0	0	0	0	0	0	0	0	0	0	0	0	0	0	0	0	0	0	0	0	0	0	0	0	0	0	0	0	0	0	0
otu2518	MK959445	99	Metazoa	Arthropoda	Insecta	Hymenoptera	Ichneumonidae	Neorhacodes	Neorhacodes enslini	(Ruschka, 1922)	0	0	0	0	0	0	0	0	0	0	0	0	0	0	0	0	0	0	0	0	0	0	0	0	0	0	0	0	0	0	0	0	0	0	0	0	0	0	0
otu2525	GBAH12582-15	100	Metazoa	Arthropoda	Insecta	Hymenoptera	Braconidae	Toxares	Toxares deltiger	(Haliday, 1833)	0	0	0	0	0	0	0	0	0	0	0	0	0	0	0	0	0	0	0	0	0	0	0	5	0	0	0	5	0	0	0	0	0	0	0	0	0	0	0
otu2530	KR588559	100	Metazoa	Arthropoda	Insecta	Diptera	Sciaridae	Bradysia	Bradysia placida	(Winnertz, 1857)	0	0	0	0	0	0	0	0	0	0	0	0	0	0	0	0	0	0	0	0	0	0	0	0	0	0	0	0	0	0	0	0	0	0	0	0	0	0	0
otu2532	GBAH0170-05	95.8	Metazoa	Arthropoda	Insecta	Hymenoptera	Braconidae	Agathis	NA	NA	0	0	0	0	0	0	0	0	0	0	0	0	0	0	0	0	0	0	0	0	0	0	0	0	0	0	0	0	0	0	0	0	0	0	0	0	0	0	0
otu2537	GMGMU1980-20	94.8	Metazoa	Arthropoda	Insecta	Hymenoptera	Eulophidae		NA	NA	0	0	0	0	0	0	0	0	0	0	0	0	0	0	0	0	0	0	0	0	0	0	0	0	0	0	0	0	0	0	0	0	0	0	0	0	0	0	0
otu2538	JN299323	99.7	Metazoa	Arthropoda	Insecta	Neuroptera	Coniopterygidae	Coniopteryx	Coniopteryx lentiae	H. Aspöck & U. Aspöck, 1954	0	0	0	0	0	0	0	0	0	0	0	0	0	0	0	0	0	0	0	0	0	0	0	0	0	0	0	0	0	0	0	0	0	0	0	0	0	0	0
otu2539	GMRSY043-15	98.9	Metazoa	Arthropoda	Insecta	Hymenoptera	Braconidae	Opius	NA	NA	0	0	0	0	0	0	0	0	0	0	0	0	0	0	0	0	0	0	0	0	0	0	0	0	0	0	0	0	0	0	0	0	0	0	0	0	0	0	0
otu2540	OPPUM997-17	91.7	Metazoa	Arthropoda	Insecta	Hymenoptera	Ichneumonidae		NA	NA	0	0	0	0	0	0	0	0	0	0	0	0	0	0	0	0	0	0	0	0	0	0	0	0	0	0	0	0	0	0	0	0	0	0	0	0	0	0	0
otu2543	SMNS_Hym_Sce_000490	99.7	Metazoa	Arthropoda	Insecta	Hymenoptera	Scelionidae		NA	NA	0	0	0	0	0	0	0	0	0	0	0	0	0	0	0	0	0	0	0	0	0	0	0	0	0	0	0	0	0	0	0	0	0	0	0	0	0	0	0
otu2545	METEO387-19	100	Metazoa	Arthropoda	Insecta	Hymenoptera	Braconidae	Leiophron	Leiophron reclinator	(Ruthe, 1855)	0	0	0	0	0	0	0	0	0	0	0	0	0	0	0	0	0	0	0	0	0	0	0	0	0	0	0	0	0	0	0	0	0	0	0	0	0	0	0
otu2545	SMNS_Hym_Eul_000471	99	Metazoa	Arthropoda	Insecta	Hymenoptera	Eulophidae		NA	NA	0	0	0	0	0	0	0	0	0	0	0	0	0	0	0	0	0	0	0	0	0	0	0	0	0	0	0	0	0	0	0	0	0	0	0	0	0	0	0
otu2549	ZFMK-TIS-2514554	99.7	Metazoa	Arthropoda	Insecta	Hemiptera	Cicadellidae		NA	NA	0	0	0	0	0	0	0	0	0	0	0	0	0	0	0	0	0	0	0	0	0	0	0	0	0	0	0	0	0	0	0	0	0	0	0	0	0	4	0
otu2555	KT105591	100	Metazoa	Arthropoda	Insecta	Diptera	Cecidomyiidae		NA	NA	0	0	0	0	0	0	0	0	0	0	0	0	0	0	0	0	0	0	0	0	0	0	0	0	0	0	0	0	0	0	0	0	0	0	0	0	0	0	0
otu2557	KR550171	100	Metazoa	Arthropoda	Insecta	Diptera	Cecidomyiidae		NA	NA	0	0	0	0	0	0	0	0	0	0	0	0	0	0	0	0	0	0	0	0	0	0	0	0	0	0	0	0	0	0	0	0	0	0	0	0	0	0	0
otu2558	GMNWK1759-14	98.3	Metazoa	Arthropoda	Insecta	Hymenoptera	Proctotrupidae	Exallonyx	NA	NA	0	0	0	0	0	0	0	0	0	0	0	0	0	0	0	0	0	0	0	0	0	0	0	4	0	0	0	0	0	0	0	0	0	0	0	0	0	0	0
otu2554	MG351445	99.5	Metazoa	Arthropoda	Insecta	Hymenoptera	Diapriidae	Ismarus	Ismarus dorsiger	Haliday, 1831	0	0	0	0	0	0	0	0	0	0	0	0	0	0	0	0	0	0	0	0	0	0	0	0	0	0	0	0	0	0	0	0	0	0	0	0	0	0	0
otu2555	KU495852	95.4	Metazoa	Arthropoda	Insecta	Hymenoptera	Torymidae	Torymus	NA	NA	0	0	0	0	0	0	0	0	0	0	0	0	0	0	0	0	0	0	0	0	0	0	0	0	0	0	0	0	0	0	0	0	0	0	0	0	0	0	0
otu2570	ZFMK-TIS-2513127	100	Metazoa	Arthropoda	Insecta	Diptera	Sciaridae	Corynoptera	Corynoptera dentata	(Bukowski & Lengersdorf, 1935)	0	0	0	0	0	0	0	0	0	0	0	0	0	0	0	0	0	0	0	0	0	0	0	0	0	0	0	0	0	0	0	0	0	0	0	0	0	5	0
otu2572	SMNS_Hym_Dry_000198	100	Metazoa	Arthropoda	Insecta	Hymenoptera	Dryinidae	Anteon	Anteon fulviventre	(Haliday, 1828)	0	0	0	0	0	0	0	0	0	0	0	0	0	0	0	0	0	0	0	0	0	0	0	0	0	0	0	0	0	0	0	0	0	0	0	0	0	0	0
otu2573	SMNS_BS_000275	100	Metazoa	Arthropoda	Insecta	Hymenoptera	Braconidae	Binodoxys	Binodoxys acalephae	(Marshall, 1895)	0	5	0	0	0	0	0	0	0	2	0	0	0	0	0	5	0	0	0	0	0	0	0	0	0	0	0	0	0	0	0	0	0	0	0	0	0	0	0
otu2574	MPCAN1285-17	90.1	Metazoa	Arthropoda	Insecta	Coleoptera	Ptiliidae		NA	NA	0	0	0	0	0	0	0	0	0	0	0	0	0	0	0	0	0	0	0	0	0	0	0	0	0	0	0	5	0	0	0	0	0	0	0	0	0	0	0
otu2575	L0UT2390-14	95.9	Metazoa	Arthropoda	Insecta	Lepidoptera	Noctuidae	Euxoa	NA	NA	0	0	0	0	0	0	0	0	0	0	0	0	0	0	0	0	0	0	0	0	0	0	0	0	0	0	0	0	0	0	0	0	0	0	0	0	0	0	0
otu2578	GBMNB15791-20	95.5	Metazoa	Arthropoda	Insecta	Diptera	Cecidomyiidae	Dasineura	NA	NA	0	0	0	0	0	0	0	0	0	0	0	0	0	0	0	0	0	0	0	0	0	0	0	0	0	0	0	0	0	0	0	0	0	0	0	0	0	0	0
otu2581	KR784455	99.5	Metazoa	Arthropoda	Insecta	Hymenoptera	Ichneumonidae	Exochus	Exochus nigripalpis	Thomson, 1887	0	0	0	0	0	0	0	0	0	0	0	0	0	0	0	0	0	0	0	0	0	0	0	0	0	0	0	0	0	0	0	0	0	0	0	0	0	0	0
otu2582	MG440241	100	Metazoa	Arthropoda	Insecta	Hymenoptera	Ceraphronidae		NA	NA	0	0	0	0	0	0	0	0	0	0	0	0	0	0	0	0	0	0	0	0	0	0	0	0	0	0	0	0	0	0	0	0	0	0	0	0	0	0	0
otu2591	BC_ZSM_HYM_13185;GBACU1500-12	100	Metazoa	Arthropoda	Insecta	Hymenoptera	Crabronidae	Spilomena	Spilomena beata	Blüthgen	0	0	0	0	0	0	0	0	0	0	0	0	0	0	0	0	0	0	0	0	0	0	0	0	0	0	0	0	0	0	0	0	0	0	0	0	0	0	0
otu2594	BBHYL775-10	90.7	Metazoa	Arthropoda	Insecta	Hymenoptera	Ichneumonidae		NA	NA	0	0	0	0	0	0	0	0	0	0	0	0	0	0	0	0	0	0	0	0	0	0	0	0	0	0	0	0	0	0	0	0	0	0	0	0	0	0	0
otu2595	GBOL-223959233	100	Metazoa	Arthropoda	Insecta	Diptera	Cecidomyiidae		NA	NA	0	0	0	0	0	0	0	0	0	0	0	0	0	0	0	0	0	0	0	0	0	0	0	0	0	0	0	0	0	0	0	0	0	0	0	0	0	0	0
otu2508	COLFH1598-15	87.5	Metazoa	Arthropoda	Insecta	Coleoptera			NA	NA	0	4	0	0	0	0	0	0	0	5	0	8	0	10	0	5	0	0	0	0	0	0	0	4	0	0	0	0	0	0	0	5	0	5	0	0	0	0	0
otu2512	ICHFI552-12	99.7	Metazoa	Arthropoda	Insecta	Hymenoptera	Ichneumonidae	Encrateola	Encrateola laevigata	(Ratzeburg, 1848)	0	0	0	0	0	0	0	0	0	0	0	0	0	0	0	0	0	0	0	0	0	0	0	0	0	0	0	0	0	0	0	0	0	0	0	0	0	4	0
otu2518	GMGMB521-14	99.7	Metazoa	Arthropoda	Insecta	Hymenoptera	Ichneumonidae	Cubocephalus	Cubocephalus anatorius	(Gravenhorst, 1829)	0	0	0	0	0	0	0	0	0	0	0	0	0	0	0	0	0	0	0	0	0	0	0	0	0	0	0	0	0	0	0	0	0	0	0	0	0	0	0
otu2521	BIOUG07410-E05;GMGRF529-13	99.7	Metazoa	Arthropoda	Insecta	Diptera	Cecidomyiidae		NA	NA	0	0	0	0	0	0	0	0	0	0	0	0	0	0	0	0	0	0	0	0	0	0	0	0	0	0	0	0	0	0	0	0	0	0	0	0	0	0	0
otu2524	MG042859	100	Metazoa	Arthropoda	Arachnida	Araneae	Linyphiidae	Mermessus	NA	NA	0	0	0	0	0	0	0	0	0	0	0	0	0	0	0	0	0	0	0	0	0	0	0	0	0	0	0	0	0	0	0	0	0	0	0	0	0	0	0
otu2525	MG497334	99.3	Metazoa	Arthropoda	Insecta	Hymenoptera	Torymidae	Torymus	NA	NA	0	0	0	0	0	0	0	0	0	0	0	0	0	0	0	0	0	0	0	0	0	0	0	0	0	0	0	0	0	0	0	0	0	0	0	0	0	0	0
otu2530	ZFMK-TIS-11120	99.7	Metazoa	Arthropoda	Insecta	Hemiptera	Miridae	Pilophorus	Pilophorus clavatus	(Linnaeus, 1757)	0	0	0	0	0	0	0	0	0	0	0	0	0	0	0	0	0	0	0	0	0	0	0	0	0	0	0	0	0	0	0	0	0	0	0	0	0	0	0
otu2544	GMFIH124-12	85.5	Metazoa	Arthropoda	Insecta	Hymenoptera			NA	NA	0	0	0	0	0	0	0	0	0	0	0	0	0	0	0	0	0	0	0	0	0	0	0	0	0	0	0	0	0	0	0	0	0	0	0	0	0	0	0
otu2545	GBMNC48112-20	100	Metazoa	Arthropoda	Insecta	Thysanoptera	Aeolothripidae	Aeolothrips	Aeolothrips intermedius	Bagnall, 1934	0	10	0	5	0	0	0	0	0	2	0	5	0	0	0	0	0	0	0	0	0	3	0	0	0	4	0	0	0	0	0	0	0	11	0	9	0	0	0
otu2554	KR798504	100	Metazoa	Arthropoda	Insecta	Hymenoptera	Platygastridae		NA	NA	0	0	0	0	0	0	0	0	0	0	0	0	0	0	0	0	0	0	0	0	0	0	0	0	0	0	0	0	0	0	0	0	0	0	0	0	0	0	0
otu2558	CHMNO294-15	100	Metazoa	Arthropoda	Insecta	Diptera	Chironomidae	Cladotanytarsus	Cladotanytarsus pallidus	Kieffer, 1922	0	0	0	0	0	0	0	0	0	0	0	0	0	0	0	0	0	0	0	0	0	0	0	0	0	0	0	0	0	0	0	0	0	0	0	0	0	0	0
otu2550	FBCOI023-12	100	Metazoa	Arthropoda	Insecta	Coleoptera	Sphindidae	Aspidiphorus	Aspidiphorus orbiculatus	(Gyllenhal, 1808)	0	0	0	0	0	0	0	0	0	0	0	0	0	0	0	0	0	0	0	0	0	0	0	0	0	0	0	0	0	0	0	0	0	0	0	0	0	0	0
otu2572	MG584832	85.9	Metazoa	Arthropoda	Insecta	Diptera			NA	NA	0	0	0	0	0	0	0	0	0	0	0	0	0	0	0	0	0	0	0	0	0	0	0	0	0	0	0	0	0	0	0	0	0	0	0	0	0	0	0
otu2575	MT308588	100	Metazoa	Arthropoda	Collembola	Entomobryomorpha	Tomoceridae	Tomocerus	NA	NA	0	0	0	0	0	0	0	0	0	0	0	0	0	0	0	0	0	0	0	0	0	0	0	0	0	0	0	0	0	0	0	0	0	0	0	0	0	0	0
otu2581	L0UT2390-14	100	Metazoa	Arthropoda	Insecta	Lepidoptera	Noctuidae	Euxoa	NA	NA	0	0	0	0	0	0	0	0	0	0	0	0	0	0	0	0	0	0	0	0	0	0	0	0	0	0	0	0	0	0	0	0	0	0	0	0	0	0	0
otu2582	SMNS_Hym_Eul_001415	100	Metazoa	Arthropoda	Insecta	Hymenoptera	Eulophidae		NA	NA	0	5	0	0	0	0	0	0	0	2	0	5	0	0	0	0	0	3	0	0	0	3	0	0	0	0	0	0	0	0	0	0	0	0	0	4	0	0	0
otu2583	BIOUG15704-A12;GMGME473-14	100	Metazoa	Arthropoda	Insecta	Hemiptera	Aleyrodidae	Aleyrodes	Aleyrodes proletella	(Linnaeus, 1758)	0	0	0	0	0	0	0	0	0	0	0	0	0	0	0	0	0	0	0	0	0	0	0	0	0	0	0	0	0	0	0	0	0	0	0	0	0	0	0
otu2585	OPPOG2923-17	89.1	Metazoa	Arthropoda	Insecta	Diptera			NA	NA	0	0	0	0	0	0	0	0	0	0	0	0	0	0	0	0	0	0	0	0	0	0	0	0	0	0	0	0	0	0	0	0	0	0	0	0	0	0	0
otu2585	AMTPA942-15	100	Metazoa	Arthropoda	Insecta	Hymenoptera	Proctotrupidae	Exallonyx	NA	NA	0	0	0	0	0	0	0	0	0	0	0	0	0	0	0	0	0	0	0	0	0	0	0	0	0	0	0	0	0	0	0	0	0	0	0	0	0	0	0
otu2588	BC_ZSM_HYM_10451;FBICA381-11	100	Metazoa	Arthropoda	Insecta	Hymenoptera	Ichneumonidae	Lysibia	Lysibia nana	(Gravenhorst, 1829)	0	0	0	0	0	0	0	0	0	0	0	0	0	0	0	0	0	0	0	0	0	0	0	0	0	0	0	0	0	0	0	0	0	0	0	0	0	0	0
otu2589	GACO3179-19	100	Metazoa	Arthropoda	Arachnida	Trombidiformes	Microtrombidiidae	Platytrombidium	NA	NA	0	0	0	0	0	0	0	0	0	0	0	0	0	0	0	0	0	0	0	0	0	0	0	0	0	0	0	0	0	0	0	0	0	0	0	0	0	0	0
otu2590	GMGME353-14	100	Metazoa	Arthropoda	Insecta	Hymenoptera	Braconidae	Opius	NA	NA	0	0	0	8	0	0	0	0	0	0	0	0	0	0	0	0	0	5	0	0	0	7	0	0	0	5	0	0	0	5	0	0	0	0	0	0	0	0	0
otu2598	MPCHN020-17	99.4	Metazoa	Arthropoda	Insecta	Diptera	Chironomidae	Tanytarsus	Tanytarsus volgensis	Miseiko, 1957	0	0	0	0	0	0	0	0	0	0	0	0	0	0	0	0	0	0	0	0	0	0	0	0	0	0	0	0	0	0	0	0	0	0	0	0	0	0	0
otu2599	BCHYM1152-13	99.7	Metazoa	Arthropoda	Insecta	Hymenoptera	Pteromalidae	Pteromalus	Pteromalus temporalis	(Graham, 1959)	0	0	0	0	0	0	0	0	0	0	0	0	0	0	0	0	0	0	0	0	0	0	0	0	0	0	0	0	0	0	0	0	0	0	0	0	0	0	0
otu2703	ZFMK-TIS-2555290	99.7	Metazoa	Arthropoda	Insecta	Diptera	Cecidomyiidae		NA	NA	0	0	0	0	0	4	0	0	0	0	0	8	0	5	0	0	0	0	0	0	0	0	0	0	0	7	0	5	0	5	0	10	0	0	0	0	0	0	0
otu2708	BC_ZSM_HYM_23024;BCHYM5959-15	100	Metazoa	Arthropoda	Insecta	Hymenoptera	Ichneumonidae	Cycasis	Cycasis rubiginosa	(Gravenhorst, 1829)	0	0	0	0	0	0	0	0	0	0	0	0	0	0	0	0	0	0	0	0	0	0	0	0	0	0	0	0	0	0	0	0	0	0	0	0	0	0	0
otu2711	GMGMO1832-18	100	Metazoa	Arthropoda	Insecta	Hemiptera	Aleyrodidae	Bemisia	NA	NA	0	0	0	0	0	0	0	0	0	0	0	0	0	0	0	0	0	0	0	0	0	0	0	0	0	0	0	0	0	0	0	0	0	0	0	0	0	0	0
otu2715	SMTPD3925-13	100	Metazoa	Arthropoda	Insecta	Hemiptera	Cicadellidae	Edwardsiana	Edwardsiana ulmiphagus	Wilson & Claridge, 1999	0	0	0	0	0	0	0	0	0	0	0	0	0	0	0	0	0	0	0	0	0	0	0	0	0	0	0	0	0	0	0	0	0	0	0	0	0	0	0
otu2718	GMGMW1048-20	99.7	Metazoa	Arthropoda	Insecta	Hymenoptera	Diapriidae	Belyta	NA	NA	0	0	0	0	0	0	0	0	0	0	0	0	0	0	0	0	0	0	0	0	0	0	0	0	0	0	0	0	0	0	0	0	0	0	0	0	0	0	0
otu2720	GMGMB875-14	100	Metazoa	Arthropoda	Insecta	Hymenoptera	Ichneumonidae	Charitopes	NA	NA	0	0	0	0	0	0	0	0	0	0	0	0	0	0	0	0	0	0	0	0	0	0	0	0	0	0	0	0	0	0	0	0	0	0	0	0	0	0	0
otu2725	GMGRA771-13	100	Metazoa	Arthropoda	Insecta	Hymenoptera	Ichneumonidae	Tersilochus	NA	NA	0	5	0	5	0	0	0	7	0	5	0	10	0	9	0	0	0	9	0	4	0	9	0	10	0	4	0	8	0	5	0	14	0	8	0	11	0	7	0
otu2727	ICHFI1118-12	100	Metazoa	Arthropoda	Insecta	Hymenoptera	Ichneumonidae	Isadelphus	Isadelphus inimicus	(Gravenhorst, 1829)	0	0	0	0	0	0	0	0	0	0	0	0	0	0	0	0	0	0	0	0	0	0	0	0	0	0	0	0	0	0	0	0	0	0	0	0	0	0	0
otu2731	GBOL-224102179	95.1	Metazoa	Arthropoda	Insecta	Diptera	Sciaridae		NA	NA	0	0	0	0	0	0	0	0	0	0	0	0	0	0	0	0	0	0	0	0	0	0	0	0	0	0	0	0	0	0	0	0	0	0	0	0	0	0	0
otu2732	EUBUG530-11	95.5	Metazoa	Arthropoda	Insecta	Hemiptera	Cymidae	Cymus	NA	NA	0	0	0	0	0	0	0	0	0	0	0	0	0	0	0	0	0	0	0	0	0	0	0	0	0	0	0	0	0	0	0	0	0	0	0	0	0	0	0
otu2735	FBAPC727-11	100	Metazoa	Arthropoda	Insecta	Hymenoptera	Megachilidae	Heriades	Heriades truncorum	(Linnaeus, 1758)	0	0	0	0	0	0	0	0	0	0	0	0	0	0	0	0	0	0	0	0	0	0	0	0	0	0	0	0	0	0	0	0	0	0	0	0	0	0	0
otu2739	ZFMK-TIS-2587785	85.9	Metazoa	Arthropoda	Insecta				NA	NA	0	0	0	0	0	0	0	0	0	0	0	0	0	0	0	0	0	0	0	0	0	0	0	0	0	0	0	0	0	0	0	0	0	0	0	0	0	0	0
otu2745	KT105827	99.7	Metazoa	Arthropoda	Insecta	Diptera	Cecidomyiidae		NA	NA	0	0	0	0	0	0	0	0	0	0	0	0	0	5	0	0	0	5	0	0	0	0	0	4	0	0	0	0	0	0	0	0	0	0	0	0	0	0	0
otu2751	KX051850	93.5	Metazoa	Arthropoda	Insecta	Diptera	Cecidomyiidae		NA	NA	0	0	0	0	0	0	0	0	0	0	0	0	0	0	0	0	0	0	0	0	0	0	0	0	0	0	0	0	0	0	0	0	0	0	0	0	0	0	0
otu2753	BIOUG07755-D01;GMGRF3775-13	100	Metazoa	Arthropoda	Insecta	Diptera	Cecidomyiidae		NA	NA	0	0	0	0	0	0	0	0	0	0	0	0	0	0	0	0	0	0	0	0	0	0	0	0	0	0	0	0	0	0	0	0	0	0	0	0	0	0	0
otu2754	KP845857	90.7	Metazoa	Arthropoda	Insecta	Thysanoptera	Phlaeothripidae		NA	NA	0	0	0	0	0	0	0	0	0	0	0	0	0	0	0	0	0	0	0	0	0	0	0	0	0	0	0	0	0	0	0	0	0	0	0	0	0	0	0
otu2754	METEO451-19	100	Metazoa	Arthropoda	Insecta	Hymenoptera	Braconidae	Syntretus	NA	NA	0	0	0	0	0	0	0	0	0	0	0	0	0	0	0	0	0	0	0	0	0	0	0	0	0	0	0	0	0	0	0	0	0	0	0	0	0	0	0
otu2755	GBMIN31777-13	100	Metazoa	Arthropoda	Insecta	Hymenoptera	Braconidae	Meteorus	Meteorus filator	(Haliday, 1835)	0	0	0	0	0	0	0	0	0	0	0	0	0	0	0	0	0	0	0	0	0	0	0	0	0	0	0	0	0	0	0	0	0	0	0	0	0	0	0
otu2755	ACUFI2075-15	100	Metazoa	Arthropoda	Insecta	Hymenoptera	Dryinidae	Anteon	NA	NA	0	0	0	0	0	0	0	0	0	0	0	0	0	0	0	0	0	0	0	0	0	0	0	0	0	0	0	0	0	0	0	0	0	0	0	0	0	0	0
otu2770	HM414457	94.9	Metazoa	Arthropoda	Insecta	Hymenoptera	Ichneumonidae		NA	NA	0	0	0	0	0	0	0	0	0	0	0	0	0	0	0	0	0	0	0	0	0	0	0	0	0	0	0	0	0	0	0	0	0	0	0	0	0	0	0
otu2772	KT074055	100	Metazoa	Arthropoda	Insecta	Hymenoptera	Halictidae	Lasioglossum	Lasioglossum nitidiusculum	(Kirby, 1802)	0	0	0	0	0	0	0	0	0	0	0	0	0	0	0	0	0	0	0	0	0	0	0	0	0	0	0	0	0	0	0	0	0	0	0	0	0	0	0
otu2774	GMGRE1520-13	99.7	Metazoa	Arthropoda	Insecta	Hymenoptera	Ichneumonidae	Barycnemis	Barycnemis harpura	(Schrank, 1802)	0	0	0	0	0	0	0	0	0	0	0	0	0	0	0	0	0	0	0	0	0	0	0	0	0	0	0	0	0	0	0	0	0	0	0	0	0	4	0
otu2778	GMGMT1185-20	100	Metazoa	Arthropoda	Insecta	Hymenoptera	Braconidae	Binodoxys	Binodoxys angelicae	(Haliday, 1833)	0	0	0	0	0	0	0	0	0	0	0	0	0	0	0	0	0	0	0	0	0	0	0	0	0	0	0	0	0	0	0	0	0	0	0	4	0	0	0
otu2779	CNRME2088-12	91.1	Metazoa	Arthropoda	Insecta	Hymenoptera	Platygastridae		NA	NA	0	0	0	0	0	0	0	0	0	0	0	0	0	0	0	0	0	0	0	0	0	0	0	0	0	0	0	0	0	0	0	0	0	0	0	0	0	0	0
otu2780	BC_ZSM_COL_00587;FBCOA782-10	100	Metazoa	Arthropoda	Insecta	Coleoptera	Corylophidae	Orthoperus	Orthoperus nigrescens	Stephens, 1829	0	0	0	0	0	0	0	3	0	0	0	0	0	0	0	0	0	3	0	0	0	0	0	0	0	0	0	0	0	0	0	0	0	0	0	0	0	0	0
otu2781	GMGMT1199-20	100	Metazoa	Arthropoda	Insecta	Hymenoptera	Proctotrupidae	Cryptoserphus	NA	NA	0	0	0	0	0	0	0	0	0	0	0	0	0	0	0	0	0	0	0	0	0	0	0	0	0	0	0	0	0	0	0	0	0	0	0	0	0	0	0
otu2782	AMTPF5850-15	100	Metazoa	Arthropoda	Insecta	Diptera	Mycetophilidae		NA	NA	0	0	0	0	0	0	0	0	0	3	0	7	0	0	0	0	0	3	0	0	0	0	0	0	0	0	0	0	0	0	0	0	0	0	0	0	0	0	0
otu2789	GBOL-224011555	99.4	Metazoa	Arthropoda	Insecta	Diptera	Cecidomyiidae		NA	NA	0	0	0	0	0	0	0	0	0	0	0	0	0	0	0	0	0	0	0	0	0	0	0	0	0	0	0	0	0	0	0	0	0	0	0	0	0	0	0
otu2795	GBOL09078;GBMIX545-14	100	Metazoa	Arthropoda	Insecta	Hymenoptera	Formicidae	Temnothorax	Temnothorax nylanderi	(Förster, 1850)	0	0	0	0	0	0	0	0	0	0	0	0	0	0	0	0	0	0	0	0	0	0	0	0	0	0	0	0	0	0	0	0	0	0	0	0	0	0	0
otu2795	SMNS_Hym_Pte_002520	99.7	Metazoa	Arthropoda	Insecta	Hymenoptera	Pteromalidae		NA	NA	0	0	0	0	0	0	0	0	0	0	0	0	0	0	0	0	0	0	0	0	0	0	0	0	0	0	0	0	0	0	0	0	0	0	0	0	0	0	0
otu2802	HM873748	100	Metazoa	Arthropoda	Insecta	Lepidoptera	Tineidae	Nemapogon	Nemapogon wolffiella	Karsholt & Nielsen, 1975	0	0	0	0	0	0	0	0	0	0	0	0	0	0	0	0	0	0	0	0	0	0	0	0	0	0	0	0	0	0	0	0	0	0	0	0	0	0	0
otu2812	KM830335	85.3	Metazoa	Arthropoda	Arachnida				NA	NA	0	0	0	0	0	0	0	0	0	0	0	0	0	0	0	0	0	0	0	0	0	0	0	0	0	0	0	0	0	0	0	0	0	0	0	0	0	0	0
otu2815	OPPQE2555-17	99.7	Metazoa	Arthropoda	Insecta	Hymenoptera	Diapriidae		NA	NA	0	0	0	0	0	0	0	0	0	0	0	0	0	0	0	0	0	0	0	0	0	0	0	0	0	0	0	0	0	0	0	0	0	0	0	0	0	0	0
otu2817	SCINO1554-18	95.5	Metazoa	Arthropoda	Insecta	Diptera	Sciaridae	Scatopsciara	NA	NA	0	0	0	0	0	0	0	0	0	0	0	0	0	0	0	0	0	0	0	0	0	0	0	0	0	0	0	0	0	0	0	0	0	0	0	0	0	0	0
otu2824	METEO452-19	99.7	Metazoa	Arthropoda	Insecta	Hymenoptera	Braconidae	Centistes	Centistes cuspidatus	(Haliday, 1833)	0	0	0	0	0	0	0	0	0	0	0	0	0	0	0	0	0	0	0	0	0	0	0	0	0	0	0	0	0	0	0	0	0	0	0	0	0	0	0
otu2825	BCHYM8118-15	100	Metazoa	Arthropoda	Insecta	Hymenoptera	Braconidae	Syntretus	NA	NA	0	0	0	0	0	0	0	0	0	0	0	0	0	0	0	0	0	0	0	0	0	0	0	0	0	0	0	0	0	0	0	0	0	0	0	0	0	0	0
otu2839	ZFMK-TIS-2559559	100	Metazoa	Arthropoda	Insecta	Diptera	Sciaridae	Peyerimhoffia	Peyerimhoffia vagabunda	(Winnertz, 1857)	0	0	0	0	0	0	0	0	0	0	0	0	0	0	0	0	0	0	0	0	0	0	0	0	0	0	0	0	0	0	0	0	0	0	0	0	0	0	0
otu2840	GBOL-224102198	99.5	Metazoa	Arthropoda	Insecta	Diptera	Cecidomyiidae		NA	NA	0	0	0	0	0	0	0	0	0	0	0	0	0	0	0	0	0	0	0	0	0	0	0	0	0	0	0	0	0	0	0	0	0	0	0	0	0	0	0
otu2845	MG123005	95.8	Metazoa	Arthropoda	Insecta	Diptera	Cecidomyiidae		NA	NA	0	0	0	0	0	0	0	0	0	0	0	0	0	0	0	0	0	0	0	0	0	0	0	0	0	0	0	0	0	0	0	0	0	0	0	0	0	0	0
otu2848	MG439205	95	Metazoa	Arthropoda	Insecta	Hymenoptera	Braconidae		NA	NA	0	0	0	0	0	0	0	0	0	0	0	0	0	0	0	0	0	0	0	0	0	0	0	0	0	0	0	0	0	0	0	0	0	0	0	0	0	0	0
otu2849	ZFMK-TIS-2549535	100	Metazoa	Arthropoda	Insecta	Diptera	Cecidomyiidae		NA	NA	0	0	0	0	0	0	0	0	0	0	0	0	0	0	0	0	0	0	0	0	0	0	0	0	0	0	0	0	0	0	0	0	0	0	0	0	0	0	0
otu2851	ZFMK-TIS-2504302	100	Metazoa	Arthropoda	Arachnida	Araneae	Linyphiidae	Tenuiphantes	NA	NA	0	0	0	0	0	0	0	0	0	0	0	0	0	0	0	0	0	0	0	0	0	0	0	0	0	0	0	0	0	0	0	0	0	0	0	0	0	0	0
otu2853	GMGMW940-20	95.2	Metazoa	Arthropoda	Insecta	Hymenoptera	Proctotrupidae	Phaenoserphus	NA	NA	0	0	0	4	0	4	0	0	0	0	0	0	0	0	0	0	0	0	0	0	0	0	0	0	0	0	0	0	0	4	0	0	0	0	0	0	0	0	0
otu2859	SMNS_Hym_Pte_002114	100	Metazoa	Arthropoda	Insecta	Hymenoptera	Pteromalidae		NA	NA	0	0	0	0	0	0	0	0	0	0	0	0	0	0	0	0	0	0	0	0	0	0	0	0	0	0	0	0	0	0	0	0	0	0	0	0	0	0	0
otu2851	MK258597	100	Metazoa	Arthropoda	Insecta	Hymenoptera	Halictidae	Sphecodes	Sphecodes ephippius	(Linnaeus, 1757)	0	0	0	0	0	0	0	0	0	0	0	0	0	0	0	0	0	0	0	0	0	0	0	0	0	0	0	0	0	0	0	0	0	0	0	0	0	0	0
otu2852	BC-ZSM-HYM-20599-B04;BCHYM205-13	99.7	Metazoa	Arthropoda	Insecta	Hymenoptera	Encyrtidae		NA	NA	0	0	0	5	0	0	0	4	0	5	0	0	0	0	0	0	0	5	0	0	0	5	0	0	0	0	0	5	0	0	0	7	0	0	0	0	0	0	0
otu2857	KR483349	85.9	Metazoa	Arthropoda	Insecta	Coleoptera			NA	NA	0	0	0	0	0	0	0	0	0	0	0	0	0	0	0	0	0	0	0	0	0	0	0	0	0	0	0	0	0	0	0	0	0	0	0	0	0	0	0
otu2872	OPPDG1199-17	95.8	Metazoa	Arthropoda	Insecta	Hymenoptera	Ichneumonidae	Campodorus	NA	NA	0	0	0	0	0	4	0	0	0	0	0	0	0	0	0	0	0	4	0	0	0	0	0	0	0	0	0	0	0	0	0	8	0	0	0	0	0	0	0
otu2875	BC_ZSM_HYM_08254;FBACB554-11	100	Metazoa	Arthropoda	Insecta	Hymenoptera	Crabronidae	Cerceris	Cerceris rybyensis	(Linnaeus, 1771)	0	0	0	0	0	0	0	0	0	0	0	0	0	0	0	0	0	0	0	0	0	0	0	0	0	0	0	0	0	0	0	0	0	0	0	0	0	0	0
otu2879	GBAH7875-13	100	Metazoa	Arthropoda	Insecta	Hymenoptera	Figitidae	Alloxysta	Alloxysta pleuralis	(Cameron, 1879)	0	0	0	0	0	0	0	0	0	0	0	0	0	0	0	0	0	0	0	0	0	0	0	0	0	0	0	0	0	0	0	0	0	0	0	0	0	0	0
otu2882	KM828355	88.3	Metazoa	Arthropoda	Arachnida	Trombidiformes			NA	NA	0	0	0	0	0	0	0	0	0	0	0	0	0	0	0	0	0	0	0	0	0	0	0	0	0	0	0	0	0	0	0	0	0	0	0	0	0	0	0
otu2888	ZFMK-TIS-2513148	100	Metazoa	Arthropoda	Insecta	Diptera	Sciaridae	Bradysia	Bradysia inusitata	Tuomikoski, 1950	0	0	0	0	0	0	0	0	0	0	0	0	0	0	0	0	0	0	0	0	0	0	0	0	0	0	0	0	0	0	0	0	0	0	0	0	0	0	0
otu2892	ZFMK-TIS-2555445	100	Metazoa	Arthropoda	Insecta	Hemiptera	Miridae	Deraeocoris	Deraeocoris lutescens	(Schilling, 1837)	0	0	0	0	0	0	0	0	0	0	0	0	0	0	0	0	0	0	0	0	0	0	0	0	0	0	0	0	0	0	0	0	0	0	0	0	0	0	0
otu2893	GBCOC805-12	100	Metazoa	Arthropoda	Insecta	Coleoptera	Aderidae	Aderus	Aderus populneus	(Panzer, 1795)	0	0	0	0	0	0	0	0	0	0	0	0	0	0	0	0	0	0	0	0	0	0	0	0	0	0	0	0	0	0	0	0	0	0	0	0	0	0	0
otu2898	MT222993	100	Metazoa	Arthropoda	Insecta	Hymenoptera	Braconidae	Diaeretiella	Diaeretiella rapae	(Mc Intosh, 1855)	0	7	0	7	0	0	0	4	0	0	0	0	0	0	0	0	0	4	0	0	0	0	0	0	0	5	0	8	0	5	0	0	0	0	0	0	0	0	0
otu2901	GMGMU2227-20	100	Metazoa	Arthropoda	Insecta	Hymenoptera	Figitidae	Kleidotoma	NA	NA	0	0	0	5	0	0	0	0	0	3	0	0	0	0	0	0	0	8	0	5	0	0	0	0	0	0	0	0	0	4	0	0	0	5	0	0	0	0	0
otu2904	GMNWL1783-14	100	Metazoa	Arthropoda	Insecta	Hymenoptera	Braconidae	Eubazus	NA	NA	0	0	0	0	0	0	0	0	0	0	0	0	0	0	0	0	0	0	0	0	0	0	0	0	0	0	0	0	0	0	0	0	0	0	0	0	0	0	0
otu2905	ZFMK-TIS-2587105	100	Metazoa	Arthropoda	Insecta	Psocoptera	Elipsocidae	Elipsocus	Elipsocus moebiusi	Tetens, 1891	0	0	0	0	0	0	0	0	0	0	0	0	0	0	0	0	0	0	0	0	0	0	0	0	0	0	0	0	0	0	0	0	0	0	0	0	0	0	0
otu2909	NOFIG1452-17	100	Metazoa	Arthropoda	Insecta	Hymenoptera	Figitidae	Alloxysta	Alloxysta ramulifera	(Thomson, 1852)	0	0	0	0	0	0	0	0	0	0	0	0	0	0	0	0	0	0	0	0	0	0	0	0	0	0	0	0	0	0	0	0	0	0	0	0	0	0	0
otu2911	MG501038	100	Metazoa	Arthropoda	Insecta	Hymenoptera	Diapriidae	Ismarus	Ismarus halidayi	Foerster, 1850	0	0	0	0	0	0	0	0	0	0	0	0	0	0	0	0	0	0	0	0	0	0	0	0	0	0	0	0	0	0	0	0	0	0	0	0	0	4	0
otu2915	BFB_Heteroptera_Kuechler_0225;FBHET225-11	100	Metazoa	Arthropoda	Insecta	Hemiptera	Miridae	Tytthus	Tytthus pygmaeus	(Zetterstedt, 1838)	0	0	0	0	0	0	0	0	0	0	0	0	0	0	0	0	0	0	0	0	0	0	0	0	0	0	0	0	0	0	0	0	0	0	0	0	0	0	0
otu2931	KM991223	100	Metazoa	Arthropoda	Insecta	Diptera	Cecidomyiidae	Sitodiplosis	Sitodiplosis mosellana	(Gehin, 1857)	0	0	0	0	0	0	0	0	0	0	0	0	0	0	0	0	0	0	0	0	0	0	0	0	0	0	0	0	0	0	0	0	0	0	0	0	0	0	0
otu2935	KR933750	87.5	Metazoa	Arthropoda	Insecta	Hymenoptera			NA	NA	0	0	0	0	0	0	0	0	0	0	0	0	0	0	0	0	0	0	0	0	0	0	0	0	0	0	0	0	0	0	0	0	0	0	0	0	0	0	0
otu2950	BC-ZSM-HYM-22525-G05;BCHYM4353-14	99.4	Metazoa	Arthropoda	Insecta	Hymenoptera	Proctotrupidae	Parthenocodrus	Parthenocodrus elongatus	(Haliday, 1839)	0	0	0	0	0	0	0	0	0	0	0	0	0	0	0	0	0	0	0	0	0	0	0	0	0	0	0	0	0	0	0	0	0	0	0	0	0	0	0
otu2951	SMNS_Hym_Pro_000117	99	Metazoa	Arthropoda	Insecta	Hymenoptera	Proctotrupidae	Parthenocodrus	Parthenocodrus elongatus	(Haliday, 1839)	0	0	0	0	0	0	0	0	0	0	0	0	0	0	0	0	0	0	0	0	0	0	0	0	0	0	0	0	0	0	0	0	0	0	0	0	0	0	0
otu2954	GMGMU1798-20	100	Metazoa	Arthropoda	Insecta	Hymenoptera	Diapriidae		NA	NA	0	0	0	9	0	0	0	0	0	0	0	5	0	0	0	0	0	4	0	0	0	0	0	0	0	0	0	0	0	0	0	4	0	5	0	5	0	0	0
otu2957	KM541577	93.3	Metazoa	Arthropoda	Insecta	Diptera	Cecidomyiidae		NA	NA	0	0	0	0	0	0	0	0	0	0	0	0	0	0	0	0	0	0	0	0	0	0	0	0	0	0	0	0	0	0	0	0	0	0	0	0	0	0	0
otu2958	ZFMK-TIS-2555740	100	Metazoa	Arthropoda	Insecta	Psocoptera	Caeciliusidae	Valenzuela	Valenzuela piceus	(Kolbe, 1882)	0	0	0	0	0	0	0	0	0	0	0	0	0	0	0	0	0	0	0	0	0	0	0	0	0	0	0	0	0	0	0	0	0	0	0	0	0	0	0
otu2959	TTMHY541-11	95.2	Metazoa	Arthropoda	Insecta	Hymenoptera	Ichneumonidae	Mesoleptus	NA	NA	0	0	0	0	0	0	0	0	0	0	0	0	0	0	0	0	0	0	0	0	0	0	0	0	0	0	0	0	0	0	0	0	0	0	0	0	0	0	0
otu2959	COLFH825-15	99.4	Metazoa	Arthropoda	Insecta	Coleoptera	Curculionidae	Pityogenes	Pityogenes chalcographus	(C. Linnaeus, 1750)	0	0	0	0	0	0	0	0	0	0	0	0	0	0	0	0	0	0	0	0	0	0	0	0	0	0	0	0	0	0	0	0	0	0	0	0	0	0	0
otu2971	COLNO009-09	100	Metazoa	Arthropoda	Insecta	Coleoptera	Chrysomelidae	Longitarsus	Longitarsus parvulus	(Paykull, 1799)	0	0	0	0	0	0	0	0	0	0	0	0	0	0	0	0	0	0	0	0	0	0	0	0	0	0	0	0	0	0	0	0	0	0	0	0	0	0	0
otu2973	SAHYM215-10	93.8	Metazoa	Arthropoda	Insecta	Hymenoptera	Eulophidae		NA	NA	0	0	0	0	0	0	0	0	0	0	0	0	0	0	0	0	0	0	0	0	0	0	0	0	0	0	0	0	0	0	0	0	0	0	0	0	0	0	0
otu2974	CNCHA1589-11	91.1	Metazoa	Arthropoda	Insecta	Hemiptera	Anthocoridae		NA	NA	0	0	0	0	0	0	0	0	0	0	0	0	0	0	0	0	0	0	0	0	0	0	0	0	0	0	0	0	0	0	0	0	0	0	0	0	0	0	0
otu2975	GBAH10585-15	91.9	Metazoa	Arthropoda	Insecta	Hymenoptera	Eulophidae		NA	NA	0	0	0	0	0	0	0	0	0	0	0	0	0	0	0	0	0	0	0	0	0	0	0	0	0	0	0	0	0	0	0	0	0	0	0	0	0	0	0
otu2977	GMGMU4559-20	99.4	Metazoa	Arthropoda	Insecta	Hymenoptera	Braconidae	Trioxys	NA	NA	0	0	0	0	0	0	0	0	0	0	0	0	0	0	0	0	0	0	0	0	0	0	0	0	0	0	0	0	0	0	0	0	0	0	0	0	0	0	0
otu2978	BC_ZSM_HYM_10478;FBICA408-11	100	Metazoa	Arthropoda	Insecta	Hymenoptera	Ichneumonidae	Isadelphus	Isadelphus inimicus	(Gravenhorst, 1829)	0	0	0	0	0	0	0	0	0	0	0	0	0	0	0	0	0	0	0	0	0	0	0	0	0	0	0	0	0	0	0	0	0	0	0	0	0	0	0
otu2979	KU873984	95.2	Metazoa	Arthropoda	Insecta	Orthoptera	Acrididae	Aeropedellus	NA	NA	0	0	0	0	0	0	0	0	0	0	0	0	0	0	0	0	0	0	0	0	0	0	0	0	0	0	0	0	0	0	0	0	0	0	0	0	0	0	0
otu2989	GBMNC44725-20	100	Metazoa	Arthropoda	Insecta	Hymenoptera	Diapriidae		NA	NA	0	0	0	0	0	0	0	0	0	0	0	0	0	0	0	0	0	0	0	0	0	0	0	0	0	0	0	0	0	0	0	0	0	0	0	0	0	0	0
otu2993	JX507447	99.7	Metazoa	Arthropoda	Insecta	Hymenoptera	Braconidae	Binodoxys	Binodoxys centaureae	(Haliday, 1833)	0	0	0	0	0	0	0	0	0	0	0	0	0	0	0	0	0	0	0	0	0	0	0	0	0	0	0	0	0	0	0	0	0	0	0	0	0	0	0
otu2994	GBMIN29479-13	88.2	Metazoa	Arthropoda	Insecta	Diptera			NA	NA	0	0	0	0	0	0	0	0	0	0	0	0	0	0	0	0	0	0	0	0	0	0	0	0	0	0	0	0	0	0	0	0	0	0	0	0	0	0	0
otu2997	CNTID1551-15	100	Metazoa	Arthropoda	Insecta	Diptera	Sciaridae	Corynoptera	Corynoptera umbrata	Hippa & Menzel, 2010	0	0	0	0	0	0	0	0	0	0	0	0	0	0	0	0	0	0	0	0	0	0	0	0	0	0	0	0	0	0	0	0	0	0	0	0	0	0	0
otu3002	ZFMK-TIS-933	99	Metazoa	Arthropoda	Insecta	Coleoptera	Nitidulidae	Glischrochilus	Glischrochilus hortensis	(Geoffroy, 1785)	0	0	0	0	0	0	0	0	0	0	0	0	0	0	0	0	0	0	0	0	0	0	0	0	0	0	0	0	0	0	0	0	0	0	0	0	0	0	0
otu3009	GBMIN39277-13	87.1	Metazoa	Arthropoda	Insecta	Hymenoptera			NA	NA	0	0	0	0	0	0	0	0	0	0	0	0	0	0	0	0	0	0	0	0	0	0	0	0	0	0	0	0	0	0	0	0	0	0	0	0	0	0	7
otu3011	CNNHB2713-14	85.9	Metazoa	Arthropoda	Insecta	Hymenoptera			NA	NA	0	0	0	0	0	0	0	0	0	0	0	0	0	0	0	0	0	0	0	0	0	0	0	0	0	0	0	0	0	0	0	0	0	0	0	0	0	0	0
otu3020	SMNS_Hym_Pro_000117	95.2	Metazoa	Arthropoda	Insecta	Hymenoptera	Proctotrupidae	Parthenocodrus	NA	NA	0	0	0	0	0	0	0	0	0	0	0	0	0	0	0	0	0	0	0	0	0	0	0	0	0	0	0	0	0	0	0	0	0	0	0	0	0	0	0
otu3021	BSCHI302-17	99	Metazoa	Arthropoda	Insecta	Diptera	Chironomidae	Ablabesmyia	Ablabesmyia longistyla	Fittkau, 1952	0	0	0	0	0	0	0	0	0	0	0	0	0	0	0	0	0	0	0	0	0	0	0	0	0	0	0	0	0	0	0	0	0	0	0	0	0	0	0
otu3022	GMGMU2253-20	100	Metazoa	Arthropoda	Insecta	Hymenoptera	Megaspilidae		NA	NA	0	0	0	0	0	0	0	0	0	0	0	0	0	0	0	0	0	0	0	0	0	0	0	0	0	0	0	0	0	0	0	0	0	0	0	0	0	0	0
otu3024	GACAC1530-15	97.4	Metazoa	Arthropoda	Arachnida	Trombidiformes	Arrenuridae	Arrenurus	NA	NA	0	0	0	0	0	0	0	0	0	0	0	0	0	0	0	0	0	0	0	0	0	0	0	0	0	0	0	0	0	0	0	0	0	0	0	0	0	0	0
otu3025	METEO423-19	100	Metazoa	Arthropoda	Insecta	Hymenoptera	Braconidae	Microctonus	NA	NA	0	0	0	0	0	0	0	0	0	0	0	0	0	0	0	0	0	0	0	0	0	0	0	0	0	0	0	0	0	0	0	0	0	0	0	0	0	0	0
otu3035	ASILO931-17	85.3	Metazoa	Arthropoda	Insecta	Diptera			NA	NA	0	0	0	0	0	0	0	0	0	0	0	0	0	0	0	0	0	0	0	0	0	0	0	0	0	0	0	0	0	0	0	0	0	0	0	0	0	0	0
otu3035	KJ541544	95.5	Metazoa	Arthropoda	Insecta	Hemiptera	Miridae	Orthonotus	NA	NA	0	0	0	0	0	0	0	0	0	0	0	0	0	0	0	0	0	0	0	0	0	0	0	0	0	0	0	0	0	0	0	0	0	0	0	0	0	0	0
otu3040	SMNS_Hym_Dry_000213	100	Metazoa	Arthropoda	Insecta	Hymenoptera	Bethylidae		NA	NA	0	0	0	0	0	0	0	0	0	0	0	0	0	0	0	0	0	0	0	0	0	0	0	0	0	0	0	0	0	0	0	0	0	0	0	0	0	0	0
otu3047	SMNS_Hym_Pte_002112	99	Metazoa	Arthropoda	Insecta	Hymenoptera	Pteromalidae		NA	NA	0	0	0	0	0	0	0	0	0	0	0	0	0	0	0	0	0	0	0	0	0	0	0	0	0	0	0	0	0	0	0	0	0	0	0	0	0	0	0
otu3051	FJ803275	90.3	Metazoa	Arthropoda	Insecta	Diptera	Cecidomyiidae		NA	NA	0	0	0	0	0	0	0	0	0	0	0	0	0	0	0	0	0	0	0	0	0	0	0	0	0	0	0	0	0	0	0	0	0	0	0	0	0	0	0
otu3054	ZFMK-TIS-2514083	100	Metazoa	Arthropoda	Insecta	Diptera	Sciaridae		NA	NA	0	0	0	0	0	0	0	0	0	0	0	0	0	0	0	0	0	0	0	0	0	0	0	0	0	0	0	0	0	0	0	0	0	0	0	0	0	0	0
otu3055	SMNS_Hym_Sce_000241	99.7	Metazoa	Arthropoda	Insecta	Hymenoptera	Scelionidae		NA	NA	0	0	0	0	0	0	0	0	0	0	0	0	0	0	0	0	0	0	0	0	0	0	0	0	0	0	0	5	0	0	0	0	0	0	0	0	0	0	0
otu3055	AMTPB1784-15	99.5	Metazoa	Arthropoda	Insecta	Hymenoptera	Braconidae	Microgaster	NA	NA	0	0	0	0	0	0	0	0	0	0	0	0	0	0	0	0	0	0	0	0	0	0	0	0	0	0	0	0	0	0	0	0	0	0	0	0	0	0	0
otu3059	BC_ZSM_HYM_23057	100	Metazoa	Arthropoda	Insecta	Hymenoptera	Ichneumonidae	Campodorus	Campodorus scapularis	(Stephens, 1835)	0	0	0	0	0	0	0	0	0	0	0	0	0	0	0	0	0	0	0	0	0	0	0	0	0	0	0	0	0	0	0	0	0	0	0	0	0	0	0
otu3071	GCOL9945-15	100	Metazoa	Arthropoda	Insecta	Coleoptera	Chrysomelidae	Chaetocnema	Chaetocnema concinna	(Marsham, 1802)	0	0	0	0	0	0	0	0	0	0	0	0	0	0	0	0	0	0	0	0	0	0	0	0	0	0	0	0	0	0	0	0	0	0	0	0	0	0	0
otu3073	JF854527	98.1	Metazoa	Arthropoda	Insecta	Hymenoptera	Braconidae	Microgaster	Microgaster nixalebion	Shaw, 2004	0	0	0	0	0	0	0	5	0	0	0	5	0	0	0	0	0	4	0	0	0	0	0	0	0	4	0	0	0	0	0	4	0	0	0	0	0	0	0
otu3077	GMGMW1233-20	100	Metazoa	Arthropoda	Insecta	Hemiptera	Aleyrodidae		NA	NA	0	0	0	0	0	0	0	0	0	0	0	0	0	0	0	0	0	0	0	0	0	0	0	0	0	0	0	0	0	0	0	0	0	0	0	0	0	0	0
otu3085	GBOL-223970939	100	Metazoa	Arthropoda	Insecta	Hymenoptera	Ichneumonidae		NA	NA	0	0	0	0	0	0	0	0	0	0	0	0	0	0	0	0	0	0	0	0	0	0	0	0	0	0	0	0	0	0	0	0	0	0	0	0	0	0	0
otu3085	KR194019	95	Metazoa	Arthropoda	Insecta	Diptera	Cecidomyiidae		NA	NA	0	0	0	0	0	0	0	0	0	0	0	0	0	0	0	0	0	0	0	0	0	0	0	0	0	0	0	0	0	0	0	0	0	0	0	0	0	0	0
otu3088	HYMBC220-10	87.5	Metazoa	Arthropoda	Insecta	Hymenoptera			NA	NA	0	0	0	0	0	0	0	0	0	0	0	0	0	0	0	0	0	0	0	0	0	0	0	0	0	0	0	0	0	0	0	0	0	0	0	0	0	0	0
otu3095	GMGMC1549-14	100	Metazoa	Arthropoda	Insecta	Diptera	Cecidomyiidae	Asteromyia	NA	NA	0	0	0	0	0	0	0	0	0	0	0	0	0	0	0	0	0	0	0	0	0	0	0	0	0	0	0	0	0	0	0	0	0	0	0	0	0	0	0
otu3101	L0UT2052-14	85.3	Metazoa	Arthropoda	Insecta	Lepidoptera			NA	NA	0	0	0	0	0	0	0	0	0	0	0	0	0	0	0	0	0	0	0	0	0	0	0	0	0	0	0	0	0	0	0	0	0	0	0	0	0	0	0
otu3105	GMOJG074-15	100	Metazoa	Arthropoda	Arachnida	Araneae	Theridiidae	Enoplognatha	NA	NA	0	0	0	0	0	0	0	0	0	0	0	0	0	0	0	0	0	0	0	0	0	0	0	0	0	0	0	0	0	0	0	0	0	0	0	0	0	0	0
otu3111	ZFMK-TIS-2514291	100	Metazoa	Arthropoda	Insecta	Hemiptera	Cicadellidae		NA	NA	0	0	0	0	0	0	0	0	0	0	0	0	0	0	0	0	0	0	0	0	0	0	0	0	0	0	0	0	0	0	0	0	0	0	0	0	0	0	0
otu3115	SMNS_Hym_Eul_001043	100	Metazoa	Arthropoda	Insecta	Hymenoptera	Eulophidae	Chrysocharis	Chrysocharis orbicularis	(Nees, 1834)	0	0	0	4	0	0	0	0	0	0	0	0	0	0	0	0	0	5	0	0	0	0	0	0	0	0	0	0	0	0	0	0	0	0	0	0	0	0	0
otu3122	FBCON547-13	100	Metazoa	Arthropoda	Insecta	Coleoptera	Staphylinidae	Scydmoraphes	Scydmoraphes helvolus	(Schaum, 1844)	0	0	0	0	0	0	0	0	0	0	0	0	0	0	0	0	0	0	0	0	0	0	0	0	0	0	0	0	0	0	0	0	0	0	0	0	0	0	0
otu3124	GMGRA145-13	99.4	Metazoa	Arthropoda	Insecta	Diptera	Mycetophilidae	Cordyla	NA	NA	0	0	0	0	0	0	0	0	0	0	0	0	0	0	0	0	0	0	0	0	0	0	0	0	0	0	0	0	0	0	0	0	0	0	0	0	0	0	0
otu3130	MG347071	99.5	Metazoa	Arthropoda	Insecta	Hymenoptera	Megaspilidae		NA	NA	0	0	0	0	0	0	0	0	0	0	0	0	0	0	0	0	0	0	0	0	0	0	0	0	0	0	0	0	0	0	0	0	0	0	0	0	0	0	0
otu3132	GBOL09899;GBMIX797-14	99.7	Metazoa	Arthropoda	Insecta	Hymenoptera	Colletidae	Hylaeus	Hylaeus styriacus	Förster, 1871	0	0	0	0	0	0	0	0	0	0	0	0	0	0	0	0	0	0	0	0	0	0	0	0	0	0	0	0	0	0	0	0	0	0	0	0	0	0	0
otu3134	GMNWM504-14	100	Metazoa	Arthropoda	Insecta	Hymenoptera	Figitidae	Anacharis	NA	NA	0	0	0	0	0	0	0	0	0	0	0	0	0	0	0	0	0	0	0	0	0	0	0	0	0	0	0	0	0	0	0	0	0	0	0	0	0	0	0
otu3140	GMFIE035-12	95	Metazoa	Arthropoda	Insecta	Hymenoptera	Proctotrupidae	Phaenoserphus	NA	NA	0	0	0	0	0	0	0	0	0	0	0	0	0	0	0	0	0	0	0	0	0	0	0	0	0	0	0	0	0	0	0	0	0	0	0	0	0	0	0
otu3141	SMNS_Hym_Pte_001705	100	Metazoa	Arthropoda	Insecta	Hymenoptera	Pteromalidae		NA	NA	0	0	0	0	0	0	0	0	0	0	0	0	0	0	0	0	0	0	0	0	0	0	0	0	0	0	0	0	0	0	0	0	0	0	0	0	0	0	0
otu3145	HQ107285	88.2	Metazoa	Arthropoda	Insecta	Hymenoptera			NA	NA	0	0	0	0	0	0	0	0	0	0	0	0	0	0	0	0	0	0	0	0	0	0	0	0	0	0	0	0	0	0	0	0	0	0	0	0	0	0	0
otu3147	ZFMK-TIS-2550545	99.7	Metazoa	Arthropoda	Insecta	Hemiptera	Oxycarenidae		NA	NA	0	0	0	0	0	0	0	0	0	0	0	0	0	0	0	0	0	0	0	0	0	0	0	0	0	0	0	0	0	0	0	0	0	0	0	0	0	0	0
otu3151	SMNS_Hym_Pte_002930	90.2	Metazoa	Arthropoda	Insecta	Hymenoptera	Pteromalidae		NA	NA	0	0	0	0	0	0	0	0	0	0	0	0	0	0	0	0	0	0	0	0	0	0	0	0	0	0	0	0	0	0	0	0	0	0	0	0	0	0	0
otu3154	BIOUG05251-E02;GMGRB1429-13	100	Metazoa	Arthropoda	Insecta	Hymenoptera	Platygastridae		NA	NA	0	4	0	0	0	4	0	3	0	3	0	5	0	5	0	0	0	3	0	0	0	0	0	0	0	0	0	8	0	0	0	13	0	5	0	0	0	4	0
otu3155	AGAKS114-17	98.4	Metazoa	Arthropoda	Insecta	Hymenoptera	Megaspilidae		NA	NA	0	0	0	0	0	0	0	0	0	0	0	0	0	0	0	0	0	0	0	0	0	0	0	0	0	0	0	0	0	0	0	0	0	0	0	0	0	0	0
otu3158	KX035203	99.7	Metazoa	Arthropoda	Insecta	Coleoptera	Curculionidae	Xyleborinus	Xyleborinus saxesenii	Ratzeburg, 1837	0	0	0	0	0	0	0	0	0	0	0	0	0	0	0	0	0	0	0	0	0	0	0	0	0	0	0	0	0	0	0	0	0	0	0	0	0	5	0
otu3152	ZFMK-TIS-2555215	88.2	Metazoa	Arthropoda	Insecta	Diptera			NA	NA	0	0	0	0	0	0	0	0	0	0	0	0	0	0	0	0	0	0	0	0	0	0	0	0	0	0	0	0	0	0	0	0	0	0	0	0	3	0	0
otu3154	GMGMR1241-18	95.8	Metazoa	Arthropoda	Insecta	Diptera	Cecidomyiidae	Peromyia	NA	NA	0	0	0	0	0	0	0	0	0	0	0	0	0	0	0	0	0	0	0	0	0	0	0	0	0	0	0	0	0	0	0	0	0	0	0	0	0	0	0
otu3155	BIOUG15894-F07;GMGMH197-14	98.1	Metazoa	Arthropoda	Insecta	Diptera	Empididae	Empis	Empis trigramma	Wiedemann, 1822	508	173	585	132	549	181	491	138	547	90	543	159	578	204	507	107	503	143	555	115	815	138	505	141	550	144	555	157	581	154	585	134	548	194	578	122	0	8	0
otu3155	METEO300-19	98.7	Metazoa	Arthropoda	Insecta	Hymenoptera	Braconidae	Microctonus	NA	NA	0	0	0	0	0	0	0	0	0	0	0	0	0	0	0	0	0	0	0	0	0	0	0	0	0	0	0	0	0	0	0	0	0	0	0	0	0	0	0
otu3157	GMGMP8522-18	100	Metazoa	Arthropoda	Insecta	Hymenoptera	Braconidae	Exotela	NA	NA	0	0	0	0	0	0	0	0	0	0	0	0	0	0	0	0	0	4	0	0	0	0	0	0	0	0	0	0	0	0	0	0	0	0	0	0	0	0	0
otu3158	KR949552	95	Metazoa	Arthropoda	Insecta	Diptera	Cecidomyiidae		NA	NA	0	0	0	0	0	0	0	0	0	0	0	0	0	0	0	0	0	0	0	0	0	0	0	0	0	0	0	0	0	0	0	0	0	0	0	0	0	0	0
otu3159	NZHYM527-10	97.8	Metazoa	Arthropoda	Insecta	Hymenoptera	Tenthredinidae	Euura	NA	NA	0	0	0	0	0	0	0	0	0	0	0	0	0	0	0	0	0	0	0	0	0	0	0	0	0	0	0	0	0	0	0	0	0	0	0	0	0	0	0
otu3179	SMNS_Hym_Tri_000081	100	Metazoa	Arthropoda	Insecta	Hymenoptera	Trichogrammatidae	Trichogramma	Trichogramma evanescens	Westwood, 1833	0	0	0	0	0	0	0	0	0	3	0	0	0	0	0	0	0	8	0	4	0	0	0	0	0	5	0	0	0	0	0	0	0	8	0	4	0	0	0
otu3185	LEFIJ5213-17	100	Metazoa	Arthropoda	Insecta	Hymenoptera	Dryinidae	Anteon	NA	NA	0	0	0	0	0	0	0	0	0	0	0	0	0	0	0	0	0	0	0	0	0	0	0	0	0	0	0	0	0	0	0	0	0	0	0	0	0	0	0
otu3190	GMWWW135-15	90.8	Metazoa	Arthropoda	Insecta	Hymenoptera	Eulophidae		NA	NA	0	0	0	0	0	0	0	0	0	0	0	0	0	0	0	0	0	0	0	0	0	0	0	0	0	0	0	0	0	0	0	0	0	0	0	0	0	0	0
otu3194	FBNE248-13	99.4	Metazoa	Arthropoda	Insecta	Neuroptera	Coniopterygidae	Coniopteryx	Coniopteryx haematica	Mc Lachlan, 1858	0	0	0	0	0	0	0	0	0	0	0	0	0	0	0	0	0	0	0	0	0	0	0	0	0	0	0	0	0	0	0	0	0	0	0	0	0	0	0
otu3197	GBM043010-19	100	Metazoa	Arthropoda	Insecta	Hymenoptera	Braconidae	Aphidius	Aphidius asteris	Haliday, 1834	0	0	0	0	0	0	0	0	0	0	0	0	0	0	0	0	0	0	0	0	0	0	0	0	0	0	0	0	0	0	0	0	0	0	0	0	0	0	0
otu3202	ZFMK-TIS-2545031	100	Metazoa	Arthropoda	Insecta	Hemiptera	Psyllidae	Spanioneura	Spanioneura fonscolombii	Foerster, 1848	0	0	0	0	0	0	0	0	0	0	0	0	0	0	0	0	0	0	0	0	0	0	0	0	0	0	0	0	0	0	0	0	0	0	0	0	0	0	0
otu3207	JF889501	100	Metazoa	Arthropoda	Insecta	Coleoptera	Scirtidae	Contacyphon	Contacyphon ochraceus	(Stephens, 1830)	0	0	0	0	0	0	0	0	0	0	0	0	0	0	0	0	0	0	0	0	0	0	0	0	0	0	0	0	0	0	0	0	0	0	0	0	0	0	0
otu3213	SMNS_BS_000077	100	Metazoa	Arthropoda	Insecta	Hymenoptera	Eulophidae		NA	NA	0	0	0	0	0	0	0	0	0	0	0	0	0	0	0	0	0	0	0	0	0	0	0	0	0	0	0	0	0	0	0	0	0	0	0	0	0	0	0
otu3215	GMGMU4854-20	99.7	Metazoa	Arthropoda	Insecta	Hymenoptera	Eulophidae	Aprostocetus	NA	NA	0	0	0	0	0	4	0	0	0	0	0	0	0	0	0	0	0	0	0	5	0	0	0	0	0	0	0	0	0	0	0	0	0	0	0	0	0	0	0
otu3220	SMNS_Hym_Eul_000595	99.7	Metazoa	Arthropoda	Insecta	Hymenoptera	Eulophidae		NA	NA	0	0	0	0	0	0	0	0	0	0	0	0	0	0	0	0	0	0	0	0	0	0	0	0	0	0	0	0	0	0	0	0	0	0	0	0	0	0	0
otu3224	GBOL-223958585	100	Metazoa	Arthropoda	Insecta	Hymenoptera	Diapriidae		NA	NA	0	0	0	0	0	0	0	0	0	0	0	0	0	0	0	0	0	0	0	0	0	0	0	0	0	0	0	0	0	0	0	0	0	0	0	0	0	0	0
otu3230	KMPFR018-19	88.8	Metazoa	Arthropoda	Insecta	Orthoptera			NA	NA	0	0	0	0	0	0	0	0	0	0	0	0	0	0	0	0	0	0	0	0	0	0	0	0	0	0	0	0	0	0	0	0	0	0	0	0	0	0	0
otu3241	COLFH1444-15	85.3	Metazoa	Arthropoda	Insecta	Coleoptera			NA	NA	0	0	0	0	0	0	0	0	0	0	0	0	0	0	0	0	0	0	0	0	0	0	0	0	0	0	0	0	0	0	0	0	0	0	0	0	0	5	0
otu3242	FBCOA743-10	100	Metazoa	Arthropoda	Insecta	Coleoptera	Staphylinidae	Carpelimus	Carpelimus subtilis	(Erichson, 1839)	0	0	0	0	0	0	0	0	0	0	0	0	0	0	0	0	0	0	0	0	0	0	0	0	0	0	0	0	0	0	0	0	0	0	0	0	0	4	0
otu3248	KM997895	85.3	Metazoa	Arthropoda	Insecta	Hymenoptera			NA	NA	0	0	0	0	0	0	0	0	0	0	0	0	0	0	0	0	0	0	0	0	0	0	0	0	0	0	0	0	0	0	0	0	0	0	0	0	0	0	0
otu3253	SMNS_Hym_Eul_000850	99.7	Metazoa	Arthropoda	Insecta	Hymenoptera	Eulophidae	Pediobius	Pediobius metallicus	(Nees, 1834)	0	0	0	0	0	0	0	0	0	0	0	0	0	0	0	0	0	0	0	0	0	0	0	0	0	0	0	0	0	0	0	0	0	0	0	0	0	0	0
otu3254	GMGRE1545-13	95.4	Metazoa	Arthropoda	Insecta	Hymenoptera	Ichneumonidae	Nemeritis	NA	NA	0	0	0	0	0	0	0	0	0	0	0	0	0	0	0	0	0	0	0	0	0	0	0	0	0	0	0	0	0	0	0	0	0	0	0	0	0	4	0
otu3255	GMGMR1922-18	100	Metazoa	Arthropoda	Insecta	Hymenoptera	Eulophidae	Chrysocharis	NA	NA	0	0	0	0	0	0	0	0	0	0	0	0	0	0	0	0	0	0	0	0	0	0	0	0	0	0	0	0	0	0	0	0	0	0	0	0	0	0	0
otu3253	NOFIG1498-17	98.1	Metazoa	Arthropoda	Insecta	Hymenoptera	Figitidae	Alloxysta	Alloxysta obscurata	(Hartig, 1840)	0	0	0	0	0	0	0	0	0	0	0	0	0	0	0	0	0	0	0	0	0	0	0	0	0	0	0	0	0	0	0	0	0	0	0	0	0	0	0
otu3257	KM450499	99	Metazoa	Arthropoda	Insecta	Coleoptera	Cryptophagidae	Atomaria	Atomaria scutellaris	Motschulsky, 1849	0	0	0	0	0	0	0	0	0	0	0	0	0	0	0	0	0	0	0	0	0	0	0	0	0	0	0	0	0	0	0	0	0	0	0	0	0	0	0
otu3272	GBMNC74013-20	91.7	Metazoa	Arthropoda	Arachnida	Trombidiformes	Tydeidae		NA	NA	0	0	0	0	0	0	0	0	0	0	0	0	0	0	0	0	0	0	0	0	0	0	0	0	0	0	0	0	0	0	0	0	0	0	0	0	0	0	0
otu3273	METEO248-19	99.7	Metazoa	Arthropoda	Insecta	Hymenoptera	Braconidae	Townesilitus	Townesilitus aemulus	(Ruthe, 1855)	0	0	0	0	0	0	0	0	0	0	0	0	0	0	0	0	0	0	0	0	0	0	0	0	0	0	0	0	0	0	0	0	0	0	0	0	0	0	0
otu3278	ZFMK-TIS-2555580	95.5	Metazoa	Arthropoda	Insecta	Coleoptera	Dermestidae		NA	NA	0	4	0	4	0	0	0	4	0	0	0	5	0	10	0	5	0	7	0	0	0	8	0	4	0	7	0	0	0	0	0	8	0	9	0	0	0	0	0
otu3280	JX832279	95.5	Metazoa	Arthropoda	Insecta	Hymenoptera	Braconidae		NA	NA	0	0	0	0	0	0	0	0	0	0	0	0	0	0	0	0	0	0	0	0	0	0	0	0	0	0	0	0	0	0	0	0	0	0	0	0	0	0	0
otu3287	SMNS_Hym_Pla_000257	97	Metazoa	Arthropoda	Insecta	Hymenoptera	Platygastridae		NA	NA	0	0	0	0	0	0	0	0	0	0	0	0	0	0	0	0	0	0	0	0	0	0	0	0	0	0	0	0	0	0	0	0	0	0	0	0	4	0	0
otu3291	GMNWD595-14	85.9	Metazoa	Arthropoda	Arachnida				NA	NA	0	0	0	0	0	5	0	0	0	0	0	0	0	0	0	0	0	0	0	5	0	0	0	0	0	0	0	0	0	0	0	5	0	0	0	0	0	8	0
otu3299	BCHYM5241-14	85.9	Metazoa	Arthropoda	Insecta	Hymenoptera			NA	NA	0	0	0	0	0	0	0	0	0	0	0	0	0	0	0	0	0	0	0	0	0	0	0	0	0	0	0	0	0	0	0	0	0	0	0	0	0	0	0
otu3301	SMNS_Hym_Pte_001004	100	Metazoa	Arthropoda	Insecta	Hymenoptera	Pteromalidae	Panstenon	Panstenon oxylus	(Walker, 1839)	0	0	0	0	0	0	0	0	0	0	0	0	0	0	0	0	0	0	0	0	0	0	0	0	0	0	0	0	0	0	0	0	0	0	0	0	0	0	0
otu3305	ZFMK-TIS-2594980	100	Metazoa	Arthropoda	Insecta	Hymenoptera	Megachilidae	Chelostoma	Chelostoma campanularum	(Kirby, 1802)	0	0	0	0	0	0	0	0	0	0	0	0	0	0	0	0	0	0	0	0	0	0	0	0	0	0	0	0	0	0	0	0	0	0	0	0	0	0	0
otu3307	GMGMQ3834-18	100	Metazoa	Arthropoda	Insecta	Hymenoptera	Figitidae	Aegilips	NA	NA	0	0	0	0	0	0	0	0	0	0	0	0	0	0	0	0	0	0	0	0	0	0	0	0	0	0	0	0	0	0	0	0	0	0	0	0	0	0	0
otu3309	MPCAN1285-17	88.5	Metazoa	Arthropoda	Insecta				NA	NA	0	0	0	0	0	0	0	0	0	0	0	0	0	0	0	0	0	0	0	0	0	0	0	0	0	0	0	0	0	0	0	0	0	0	0	0	0	0	0
otu3311	KM544245	87.2	Metazoa	Arthropoda	Insecta				NA	NA	0	0	0	0	0	0	0	0	0	0	0	0	0	0	0	0	0	0	0	0	0	0	0	0	0	0	0	0	0	0	0	0	0	0	0	0	0	0	0
otu3315	BCISP2598-15	85	Metazoa	Arthropoda	Insecta	Coleoptera			NA	NA	0	0	0	0	0	0	0	0	0	0	0	0	0	0	0	0	0	0	0	0	0	0	0	0	0	0	0	0	0	0	0	0	0	0	0	0	0	0	0
otu3324	MPCAN1285-17	85.3	Metazoa	Arthropoda	Insecta				NA	NA	0	0	0	0	0	0	0	0	0	0	0	0	0	0	0	0	0	0	0	0	0	0	0	0	0	0	0	0	0	0	0	0	0	0	0	0	0	0	0
otu3325	GBCOC840-12	99.7	Metazoa	Arthropoda	Insecta	Coleoptera	Corylophidae	Orthoperus	Orthoperus atomus	(Gyllenhal, 1808)	0	0	0	0	0	0	0	0	0	0	0	0	0	0	0	0	0	0	0	0	0	0	0	0	0	0	0	0	0	0	0	0	0	0	0	0	0	0	0
otu3328	GBMIN9818-12	100	Metazoa	Arthropoda	Insecta	Hymenoptera	Cynipidae	Synergus	NA	NA	0	0	0	0	0	0	0	0	0	0	0	0	0	0	0	0	0	0	0	0	0	0	0	0	0	0	0	0	0	0	0	0	0	0	0	0	0	0	0
otu3335	ASWAT750-08	98.1	Metazoa	Arthropoda	Insecta	Hymenoptera	Braconidae	Aphidius	NA	NA	0	0	0	0	0	0	0	0	0	0	0	0	0	0	0	0	0	0	0	0	0	0	0	0	0	0	0	0	0	0	0	0	0	0	0	0	0	0	0
otu3335	MZCRI1873-13	85.5	Metazoa	Arthropoda	Insecta	Trichoptera			NA	NA	0	0	0	0	0	0	0	0	0	0	0	0	0	0	0	0	0	0	0	0	0	0	0	0	0	0	0	0	0	0	0	0	0	0	0	0	0	0	0
otu3338	KR950789	100	Metazoa	Arthropoda	Insecta	Diptera	Cecidomyiidae		NA	NA	0	0	0	0	0	0	0	0	0	0	0	0	0	0	0	0	0	0	0	0	0	0	0	0	0	0	0	0	0	0	0	0	0	0	0	0	0	0	0
otu3339	BCISP2598-15	87.2	Metazoa	Arthropoda	Insecta	Coleoptera			NA	NA	0	0	0	0	0	0	0	0	0	0	0	0	0	0	0	0	0	0	0	0	0	0	0	0	0	0	0	0	0	0	0	0	0	0	0	0	0	0	0
otu3344	OPPUM705-17	95.2	Metazoa	Arthropoda	Insecta	Hymenoptera	Braconidae	Chorebus	NA	NA	0	0	0	0	0	0	0	0	0	2	0	0	0	0	0	0	0	0	0	0	0	0	0	0	0	0	0	0	0	0	0	0	0	0	0	0	0	0	0
otu3351	LEFIJ5543-17	85.3	Metazoa	Arthropoda	Insecta	Diptera			NA	NA	0	0	0	0	0	0	0	0	0	0	0	0	0	0	0	0	0	0	0	0	0	0	0	0	0	0	0	0	0	0	0	0	0	0	0	0	0	0	0
otu3354	JN291455	100	Metazoa	Arthropoda	Insecta	Diptera	Cecidomyiidae		NA	NA	0	0	0	0	0	0	0	0	0	0	0	0	0	0	0	0	0	0	0	0	0	0	0	0	0	0	0	0	0	0	0	0	0	0	0	0	0	0	0
otu3357	GMNWI1754-14	100	Metazoa	Arthropoda	Insecta	Hymenoptera	Ichneumonidae	Theroscopus	NA	NA	0	0	0	0	0	0	0	0	0	0	0	0	0	0	0	0	0	0	0	0	0	0	0	0	0	0	0	0	0	0	0	0	0	0	0	0	0	0	0
otu3370	KR895434	95.1	Metazoa	Arthropoda	Insecta	Hymenoptera	Platygastridae	Synopeas	NA	NA	0	0	0	0	0	0	0	0	0	0	0	0	0	0	0	0	0	0	0	0	0	0	0	0	0	0	0	0	0	0	0	0	0	0	0	0	0	0	0
otu3371	KM021485	97.4	Metazoa	Arthropoda	Insecta	Hemiptera	Miridae	Polymerus	NA	NA	0	0	0	0	0	0	0	0	0	0	0	0	0	0	0	0	0	0	0	0	0	0	0	0	0	0	0	0	0	0	0	0	0	0	0	0	0	0	0
otu3379	AGAKS1545-17	94.2	Metazoa	Arthropoda	Insecta	Hymenoptera	Ceraphronidae		NA	NA	0	0	0	0	0	0	0	0	0	0	0	0	0	0	0	0	0	0	0	0	0	0	0	0	0	0	0	0	0	0	0	0	0	0	0	0	0	0	0
otu3384	SMNS_Hym_Pte_002920	99.5	Metazoa	Arthropoda	Insecta	Hymenoptera	Pteromalidae		NA	NA	0	0	0	0	0	0	0	0	0	0	0	0	0	0	0	0	0	0	0	0	0	0	0	0	0	0	0	0	0	0	0	0	0	0	0	0	0	0	0
otu3392	GMNWJ1583-14	98	Metazoa	Arthropoda	Insecta	Hymenoptera	Braconidae	Chelonus	Chelonus aberrans	Tobias, 1954	0	0	0	0	0	0	0	0	0	0	0	0	0	0	0	0	0	0	0	0	0	0	0	0	0	0	0	0	0	0	0	0	0	0	0	0	0	0	0
otu3400	GBOL-223955170	99.7	Metazoa	Arthropoda	Insecta	Diptera	Cecidomyiidae		NA	NA	0	0	0	0	0	0	0	0	0	0	0	0	0	0	0	0	0	0	0	0	0	0	0	0	0	0	0	0	0	0	0	0	0	0	0	0	0	5	0
otu3402	KF539310	100	Metazoa	Arthropoda	Insecta	Hemiptera	Aphididae	Chaitophorus	Chaitophorus salijaponicus	Essig & Kuwana, 1918	0	0	0	0	0	0	0	0	0	0	0	0	0	0	0	0	0	0	0	0	0	0	0	0	0	0	0	0	0	0	0	0	0	0	0	0	0	0	0
otu3403	ACUFI1425-14	99.7	Metazoa	Arthropoda	Insecta	Hymenoptera	Dryinidae	Anteon	Anteon fulviventre	(Haliday, 1828)	0	0	0	0	0	0	0	0	0	0	0	0	0	0	0	0	0	0	0	0	0	0	0	0	0	0	0	0	0	0	0	0	0	0	0	0	0	0	0
otu3414	GBIOC713-19	85.2	Metazoa	Arthropoda	Insecta	Hemiptera			NA	NA	0	0	0	0	0	0	0	0	0	0	0	0	0	0	0	0	0	0	0	0	0	0	0	0	0	0	0	0	0	0	0	0	0	0	0	0	0	0	0
otu3417	BC-ZSM-HYM-20599-A11;BCHYM201-13	100	Metazoa	Arthropoda	Insecta	Hymenoptera	Encyrtidae		NA	NA	0	0	0	0	0	0	0	0	0	0	0	0	0	0	0	0	0	0	0	0	0	0	0	0	0	0	0	0	0	0	0	0	0	0	0	0	0	0	0
otu3419	GBAH27580-19	99.4	Metazoa	Arthropoda	Insecta	Hymenoptera	Megaspilidae	Dendrocerus	Dendrocerus carpenteri	(Curtis, 1829)	0	0	0	0	0	0	0	0	0	0	0	0	0	0	0	0	0	0	0	0	0	0	0	0	0	0	0	0	0	0	0	0	0	0	0	0	0	0	0
otu3420	KR725543	87.2	Metazoa	Arthropoda	Insecta				NA	NA	0	0	0	0	0	0	0	0	0	0	0	0	0	0	0	0	0	0	0	0	0	0	0	0	0	0	0	0	0	0	0	0	0	0	0	0	0	0	0
otu3421	ZFMK-TIS-10992	100	Metazoa	Arthropoda	Insecta	Hemiptera	Anthocoridae	Amphiareus	Amphiareus obscuriceps	(Poppius, 1909)	0	0	0	0	0	0	0	0	0	0	0	0	0	0	0	0	0	0	0	0	0	0	0	0	0	0	0	0	0	0	0	0	0	0	0	0	0	0	0
otu3423	MPCAN1285-17	91.2	Metazoa	Arthropoda	Insecta	Coleoptera	Ptiliidae		NA	NA	0	0	0	0	0	0	0	0	0	0	0	0	0	0	0	0	0	0	0	0	0	0	0	0	0	0	0	0	0	0	0	0	0	0	0	0	0	0	0
otu3425	SMNS_Hym_Pte_003795	99.7	Metazoa	Arthropoda	Insecta	Hymenoptera	Pteromalidae	Asaphes	Asaphes vulgaris	Walker, 1834	0	0	0	0	0	0	0	0	0	0	0	0	0	0	0	0	0	0	0	0	0	0	0	0	0	0	0	0	0	0	0	0	0	0	0	0	0	0	0
otu3427	KR747509	91.7	Metazoa	Arthropoda	Insecta	Diptera	Cecidomyiidae		NA	NA	0	0	0	0	0	0	0	0	0	0	0	0	0	0	0	0	0	0	0	0	0	0	0	0	0	0	0	0	0	0	0	0	0	0	0	0	0	0	0
otu3428	GMGRD1895-13	100	Metazoa	Arthropoda	Insecta	Hymenoptera	Diapriidae		NA	NA	0	0	0	0	0	0	0	0	0	0	0	0	0	0	0	0	0	0	0	0	0	0	0	0	0	0	0	0	0	0	0	0	0	0	0	0	0	0	0
otu3429	GCRU105-18	100	Metazoa	Arthropoda	Malacostraca	Isopoda	Philosciidae	Philoscia	NA	NA	0	0	0	0	0	0	0	0	0	0	0	0	0	0	0	0	0	0	0	0	0	0	0	0	0	0	0	0	0	0	0	0	0	0	0	0	0	0	0
otu3430	KM858571	93.5	Metazoa	Arthropoda	Insecta	Diptera	Cecidomyiidae		NA	NA	0	0	0	0	0	0	0	0	0	0	0	0	0	0	0	0	0	0	0	0	0	0	0	0	0	0	0	0	0	0	0	0	0	0	0	0	0	0	0
otu3431	GBOL-223950158	100	Metazoa	Arthropoda	Insecta	Diptera	Cecidomyiidae		NA	NA	0	0	0	0	0	0	0	0	0	0	0	0	0	0	0	0	0	0	0	0	0	0	0	0	0	0	0	0	0	0	0	0	0	0	0	0	0	0	0
otu3432	SMTPI7178-14	100	Metazoa	Arthropoda	Insecta	Hymenoptera	Megaspilidae		NA	NA	0	0	0	0	0	0	0	0	0	0	0	0	0	0	0	0	0	0	0	0	0	0	0	0	0	0	0	0	0	0	0	0	0	0	0	0	0	0	0
otu3439	KT101710	99.4	Metazoa	Arthropoda	Insecta	Diptera	Cecidomyiidae		NA	NA	0	5	0	5	0	0	0	0	0	0	0	0	0	0	0	0	0	0	0	0	0	0	0	0	0	0	0	0	0	0	0	0	0	0	0	0	0	0	0
otu3445	KJ953415	100	Metazoa	Arthropoda	Insecta	Coleoptera	Staphylinidae	Nevraphes	Nevraphes angulatus	(Müller & Kunze, 1822)	0	0	0	0	0	0	0	0	0	0	0	0	0	0	0	0	0	0	0	0	0	0	0	0	0	0	0	0	0	0	0	0	0	0	0	0	0	0	0
otu3447	KM444029	92.3	Metazoa	Arthropoda	Insecta	Coleoptera	Brentidae		NA	NA	0	0	0	0	0	0	0	0	0	0	0	0	0	0	0	0	0	0	0	0	0	0	0	0	0	0	0	0	0	0	0	0	0	0	0	0	0	5	0
otu3452	KR355794	98.1	Metazoa	Arthropoda	Insecta	Hymenoptera	Platygastridae		NA	NA	0	0	0	0	0	0	0	0	0	0	0	0	0	0	0	0	0	0	0	4	0	0	0	0	0	0	0	0	0	0	0	0	0	0	0	0	0	0	0
otu3453	BSCHI250-17	100	Metazoa	Arthropoda	Insecta	Diptera	Chironomidae	Cladotanytarsus	NA	NA	0	0	0	0	0	0	0	0	0	0	0	0	0	0	0	0	0	0	0	0	0	0	0	0	0	0	0	0	0	0	0	0	0	0	0	0	0	0	0
otu3457	KY831895	91.4	Metazoa	Arthropoda	Insecta	Diptera	Cecidomyiidae		NA	NA	0	0	0	0	0	0	0	0	0	0	0	0	0	0	0	0	0	0	0	0	0	0	0	0	0	0	0	0	0	0	0	0	0	0	0	0	0	0	0
otu3450	KF018847	85.3	Metazoa	Arthropoda	Arachnida	Sarcoptiformes			NA	NA	0	0	0	0	0	0	0	0	0	0	0	0	0	0	0	0	0	0	0	0	0	0	0	0	0	0	0	0	0	0	0	0	0	0	0	0	0	0	0
otu3454	GMGMR557-18	99.7	Metazoa	Arthropoda	Insecta	Hymenoptera	Megaspilidae		NA	NA	0	0	0	0	0	0	0	0	0	0	0	0	0	0	0	0	0	0	0	0	0	0	0	0	0	0	0	0	0	0	0	0	0	0	0	0	0	0	0
otu3455	GBOL-223959702	95.3	Metazoa	Arthropoda	Insecta	Hymenoptera	Braconidae		NA	NA	0	0	0	0	0	0	0	0	0	0	0	0	0	0	0	0	0	0	0	0	0	0	0	0	0	0	0	0	0	0	0	0	0	0	0	0	0	0	0
otu3455	MG032074	99.7	Metazoa	Arthropoda	Collembola	Entomobryomorpha	Entomobryidae	Entomobrya	NA	NA	0	0	0	0	0	0	0	5	0	0	0	0	0	0	0	0	0	0	0	4	0	3	0	0	0	4	0	0	0	0	0	0	0	0	0	0	0	0	0
otu3457	CNPAF302-13	95.2	Metazoa	Arthropoda	Insecta	Hymenoptera	Ceraphronidae		NA	NA	0	0	0	0	0	0	0	0	0	0	0	0	0	0	0	0	0	0	0	0	0	0	0	0	0	0	0	0	0	0	0	0	0	0	0	0	0	0	0
otu3485	KT108485	100	Metazoa	Arthropoda	Insecta	Diptera	Cecidomyiidae		NA	NA	0	0	0	0	0	0	0	0	0	0	0	0	0	0	0	0	0	0	0	0	0	0	0	0	0	0	0	0	0	0	0	0	0	0	0	0	0	0	0
otu3489	BCISP2598-15	85.2	Metazoa	Arthropoda	Insecta	Coleoptera			NA	NA	0	0	0	0	0	0	0	0	0	0	0	0	0	0	0	0	0	0	0	0	0	0	0	0	0	0	0	0	0	0	0	0	0	0	0	0	0	0	0
otu3492	GMGMK490-14	99	Metazoa	Arthropoda	Insecta	Hymenoptera	Ichneumonidae	Aptesis	NA	NA	0	0	0	0	0	0	0	0	0	0	0	0	0	0	0	0	0	0	0	0	0	0	0	0	0	0	0	0	0	0	0	0	0	0	0	0	0	0	0
otu3517	GMBUC294-14	98.2	Metazoa	Arthropoda	Insecta	Hymenoptera	Encyrtidae		NA	NA	0	0	0	0	0	0	0	0	0	0	0	0	0	0	0	0	0	0	0	0	0	0	0	0	0	0	0	0	0	0	0	0	0	0	0	0	0	0	0
otu3520	GMGMP054-18	100	Metazoa	Arthropoda	Insecta	Hemiptera	Microphysidae	Loricula	NA	NA	0	0	0	0	0	0	0	0	0	0	0	0	0	0	0	0	0	0	0	0	0	0	0	0	0	0	0	0	0	0	0	0	0	0	0	0	0	0	0
otu3522	ZFMK-TIS-2583295	100	Metazoa	Arthropoda	Insecta	Diptera	Sciaridae	Scatopsciara	Scatopsciara calamophila	Frey, 1948	0	0	0	0	0	0	0	0	0	0	0	0	0	0	0	0	0	0	0	0	0	0	0	0	0	0	0	0	0	0	0	0	0	0	0	0	0	4	0
otu3525	MN583192	85.5	Metazoa	Arthropoda	Insecta	Hymenoptera			NA	NA	0	0	0	0	0	0	0	0	0	0	0	0	0	0	0	0	0	0	0	0	0	0	0	0	0	0	0	0	0	0	0	0	0	0	0	0	0	0	0
otu3538	CGBTA595-08	99.7	Metazoa	Arthropoda	Insecta	Hymenoptera	Braconidae	Chorebus	NA	NA	0	0	0	0	0	0	0	0	0	0	0	0	0	0	0	0	0	0	0	0	0	0	0	0	0	0	0	0	0	0	0	0	0	0	0	0	0	0	0
otu3540	SMNS_Hym_Sce_000551	90	Metazoa	Arthropoda	Insecta	Hymenoptera	Scelionidae		NA	NA	0	0	0	0	0	0	0	0	0	0	0	0	0	0	0	0	0	0	0	0	0	0	0	0	0	0	0	0	0	0	0	0	0	0	0	0	0	0	0
otu3544	KP072514	100	Metazoa	Arthropoda	Insecta	Hymenoptera	Pteromalidae	Dibrachys	Dibrachys cavus	(Walker, 1835)	0	0	0	0	0	0	0	0	0	0	0	0	0	0	0	0	0	0	0	0	0	0	0	0	0	0	0	0	0	0	0	0	0	0	0	0	0	0	0
otu3549	GMGMU1545-20	100	Metazoa	Arthropoda	Insecta	Hymenoptera	Braconidae	Dinotrema	NA	NA	0	0	0	0	0	0	0	0	0	0	0	0	0	0	0	0	0	0	0	0	0	0	0	0	0	0	0	0	0	0	0	0	0	0	0	0	0	0	0
otu3557	KM440935	99.4	Metazoa	Arthropoda	Insecta	Coleoptera	Curculionidae	Rhamphus	Rhamphus subaeneus	Illiger, 1807	0	0	0	0	0	0	0	0	0	0	0	0	0	0	0	0	0	0	0	0	0	0	0	0	0	0	0	0	0	0	0	0	0	0	0	0	0	0	0
otu3559	GMGRE3554-13	100	Metazoa	Arthropoda	Insecta	Hymenoptera	Ceraphronidae		NA	NA	0	0	0	0	0	0	0	0	0	0	0	0	0	0	0	0	0	0	0	0	0	0	0	0	0	0	0	0	0	0	0	0	0	0	0	0	0	0	0
otu3577	MPCAN1285-17	85.5	Metazoa	Arthropoda	Insecta				NA	NA	0	0	0	0	0	0	0	0	0	0	0	0	0	0	0	0	0	0	0	0	0	0	0	0	0	0	0	0	0	0	0	0	0	0	0	0	0	0	0
otu3578	ZFMK-TIS-2505318	97.4	Metazoa	Arthropoda	Insecta	Diptera	Sciaridae	Bradysia	NA	NA	0	0	0	0	0	0	0	0	0	0	0	0	0	0	0	0	0	0	0	0	0	0	0	0	0	0	0	0	0	0	0	0	0	0	0	0	0	0	0
otu3581	GBOL-223959979	98.1	Metazoa	Arthropoda	Insecta	Hymenoptera	Ichneumonidae	Diaglyptidea	Diaglyptidea conformis	(Gmelin, 1790)	0	0	0	0	0	0	0	0	0	0	0	0	0	0	0	0	0	0	0	0	0	0	0	0	0	0	0	0	0	0	0	0	0	0	0	0	0	0	0
otu3597	KR899194	95.2	Metazoa	Arthropoda	Insecta	Hymenoptera	Braconidae		NA	NA	0	0	0	0	0	0	0	0	0	0	0	0	0	0	0	0	0	0	0	0	0	0	0	0	0	0	0	0	0	0	0	0	0	0	0	0	0	0	0
otu3503	COLFH344-14	88.9	Metazoa	Arthropoda	Insecta	Coleoptera			NA	NA	0	0	0	0	0	0	0	0	0	0	0	0	0	0	0	0	0	3	0	0	0	0	0	0	0	0	0	0	0	0	0	4	0	0	0	0	0	0	0
otu3507	MG501595	90.2	Metazoa	Arthropoda	Insecta	Hymenoptera	Platygastridae		NA	NA	0	0	0	0	0	0	0	0	0	0	0	0	0	0	0	0	0	0	0	0	0	0	0	0	0	0	0	0	0	0	0	0	0	0	0	0	0	0	0
otu3508	ICHFI1802-15	99	Metazoa	Arthropoda	Insecta	Hymenoptera	Ichneumonidae	Triclistus	NA	NA	0	0	0	0	0	0	0	0	0	0	0	0	0	0	0	0	0	0	0	0	0	0	0	0	0	0	0	0	0	0	0	0	0	0	0	0	0	0	0
otu3510	BIOUG08175-H07;GMGRG4235-13	99	Metazoa	Arthropoda	Insecta	Hymenoptera	Platygastridae		NA	NA	0	0	0	0	0	0	0	0	0	0	0	0	0	0	0	0	0	0	0	0	0	0	0	0	0	0	0	0	0	0	0	0	0	0	0	0	0	0	0
otu3537	MH508527	100	Metazoa	Arthropoda	Insecta	Hymenoptera	Crabronidae	Pemphredon	Pemphredon morio	Vander Linden, 1829	0	0	0	0	0	0	0	0	0	0	0	0	0	0	0	0	0	0	0	0	0	0	0	0	0	0	0	0	0	0	0	0	0	0	0	0	0	0	0
otu3542	GMGMV3933-20	100	Metazoa	Arthropoda	Insecta	Hymenoptera	Pteromalidae	Dibrachys	NA	NA	0	0	0	0	0	0	0	0	0	0	0	0	0	0	0	0	0	0	0	0	0	0	0	0	0	0	0	0	0	0	0	0	0	0	0	0	0	0	0
otu3551	GMGMU4455-20	100	Metazoa	Arthropoda	Insecta	Hymenoptera	Platygastridae	Leptacis	NA	NA	0	0	0	0	0	0	0	0	0	0	0	0	0	0	0	0	0	0	0	0	0	0	0	0	0	0	0	0	0	0	0	0	0	0	0	0	0	0	0
otu3552	GBAH27355-19	93.2	Metazoa	Arthropoda	Insecta	Hymenoptera	Eurytomidae		NA	NA	0	0	0	0	0	0	0	0	0	0	0	0	0	0	0	0	0	0	0	0	0	0	0	0	0	0	0	0	0	0	0	0	0	0	0	0	0	0	0
otu3552	GBOL-224105450	94.3	Metazoa	Arthropoda	Insecta	Diptera	Cecidomyiidae		NA	NA	0	0	0	0	0	0	0	0	0	0	0	0	0	0	0	0	0	0	0	0	0	0	0	0	0	0	0	0	0	0	0	0	0	0	0	0	0	0	0
otu3557	GBOL_Col_FK_10349	100	Metazoa	Arthropoda	Insecta	Coleoptera	Chrysomelidae	Donacia	Donacia vulgaris	Zschach, 1788	0	0	0	0	0	0	0	0	0	0	0	0	0	0	0	0	0	0	0	0	0	0	0	0	0	0	0	0	0	0	0	0	0	0	0	0	0	0	0
otu3559	MG123005	100	Metazoa	Arthropoda	Insecta	Diptera	Cecidomyiidae		NA	NA	0	0	0	0	0	0	0	0	0	2	0	0	0	0	0	0	0	0	0	0	0	0	0	0	0	0	0	0	0	0	0	0	0	0	0	5	0	0	0
otu3585	GMGML558-14	100	Metazoa	Arthropoda	Insecta	Hymenoptera	Braconidae	Praon	Praon barbatum	Mackauer, 1957	0	0	0	0	0	0	0	0	0	0	0	0	0	0	0	0	0	0	0	0	0	0	0	0	0	0	0	0	0	0	0	0	0	0	0	0	0	0	0
otu3595	GMGMP2971-18	99.4	Metazoa	Arthropoda	Insecta	Hymenoptera	Figitidae	Alloxysta	Alloxysta fulviceps	(Curtis, 1838)	0	0	0	0	0	0	0	0	0	0	0	0	0	0	0	0	0	0	0	0	0	0	0	0	0	0	0	0	0	0	0	0	0	0	0	0	0	0	0
otu3599	BCHYM7793-15	100	Metazoa	Arthropoda	Insecta	Hymenoptera	Braconidae	Leiophron	Leiophron apicalis	Haliday, 1833	0	0	0	0	0	0	0	0	0	0	0	0	0	0	0	0	0	0	0	0	0	0	0	0	0	0	0	0	0	0	0	0	0	0	0	0	0	0	0
otu3700	KM937103	87.4	Metazoa	Arthropoda	Insecta	Diptera			NA	NA	0	0	0	0	0	0	0	0	0	0	0	0	0	0	0	0	0	0	0	0	0	0	0	0	0	0	0	0	0	0	0	0	0	0	0	0	0	0	0
otu3703	KM855003	99	Metazoa	Arthropoda	Insecta	Diptera	Cecidomyiidae		NA	NA	0	0	0	0	0	0	0	0	0	0	0	0	0	0	0	0	0	0	0	0	0	0	0	0	0	0	0	0	0	0	0	0	0	0	0	0	0	0	0
otu3711	ZFMK-TIS-2593485	98.1	Metazoa	Arthropoda	Insecta	Diptera	Xylomyidae	Solva	Solva marginata	(Meigen, 1820)	0	0	0	0	0	0	0	0	0	0	0	0	0	0	0	0	0	0	0	0	0	0	0	0	0	0	0	0	0	0	0	0	0	0	0	0	313	0	419
otu3713	GMGMU2144-20	95.3	Metazoa	Arthropoda	Insecta	Hymenoptera	Diapriidae	Belyta	NA	NA	0	0	0	0	0	0	0	0	0	0	0	0	0	0	0	0	0	0	0	0	0	0	0	0	0	0	0	0	0	0	0	0	0	0	0	0	0	0	0
otu3717	OPPDG1199-17	97.4	Metazoa	Arthropoda	Insecta	Hymenoptera	Ichneumonidae	Campodorus	NA	NA	0	0	0	0	0	0	0	0	0	0	0	0	0	0	0	0	0	0	0	0	0	0	0	0	0	0	0	0	0	0	0	0	0	0	0	0	0	0	0
otu3734	ZFMK-TIS-2552310	100	Metazoa	Arthropoda	Insecta	Hemiptera	Anthocoridae	Anthocoris	Anthocoris nemoralis	(Fabricius, 1794)	0	0	0	0	0	0	0	0	0	0	0	0	0	0	0	0	0	0	0	0	0	0	0	0	0	0	0	0	0	0	0	0	0	0	0	0	0	0	0
otu3738	KM073152	99.3	Metazoa	Arthropoda	Insecta	Hymenoptera	Pteromalidae	Halticoptera	NA	NA	0	0	0	0	0	0	0	0	0	0	0	0	0	0	0	0	0	0	0	0	0	0	0	0	0	0	0	0	0	0	0	0	0	0	0	0	0	0	0
otu3740	MH511242	93.5	Metazoa	Arthropoda	Insecta	Hymenoptera	Crabronidae		NA	NA	0	0	0	0	0	0	0	0	0	0	0	0	0	0	0	0	0	0	0	0	0	0	0	0	0	0	0	0	0	0	0	0	0	0	0	0	0	0	0
otu3743	MG940489	99.3	Metazoa	Arthropoda	Insecta	Hymenoptera	Figitidae	Alloxysta	Alloxysta victrix	(Westwood, 1833)	0	0	0	0	0	0	0	0	0	0	0	0	0	0	0	0	0	0	0	0	0	0	0	0	0	0	0	0	0	0	0	0	0	0	0	0	0	0	0
otu3747	GMGMK989-14	85.1	Metazoa	Arthropoda	Insecta	Coleoptera			NA	NA	0	0	0	0	0	0	0	0	0	0	0	0	0	0	0	0	0	0	0	0	0	0	0	0	0	0	0	0	0	0	0	0	0	0	0	0	0	0	0
otu3749	SMNS_Hym_Dry_000129	100	Metazoa	Arthropoda	Insecta	Hymenoptera	Dryinidae		NA	NA	0	0	0	0	0	0	0	0	0	0	0	0	0	0	0	0	0	0	0	0	0	0	0	0	0	0	0	0	0	0	0	0	0	0	0	0	0	0	0
otu3755	CCHAR5545-19	95.5	Metazoa	Arthropoda	Insecta	Hymenoptera	Megaspilidae		NA	NA	0	0	0	0	0	0	0	0	0	0	0	0	0	0	0	0	0	0	0	0	0	0	0	0	0	0	0	0	0	0	0	0	0	0	0	0	0	0	0
otu3757	GMNWI2410-14	85.7	Metazoa	Arthropoda	Insecta	Hymenoptera			NA	NA	0	0	0	0	0	0	0	0	0	0	0	0	0	0	0	0	0	0	0	0	0	0	0	0	0	0	0	0	0	0	0	0	0	0	0	0	0	0	0
otu3755	PSFOR1570-17	100	Metazoa	Arthropoda	Insecta	Coleoptera	Zopheridae	Synchita	Synchita undata	Guérin-Méneville, 1844	0	0	0	0	0	0	0	0	0	0	0	0	0	0	0	0	0	0	0	0	0	0	0	0	0	0	0	0	0	0	0	0	0	0	0	0	0	0	0
otu3755	KF850141	99	Metazoa	Arthropoda	Insecta	Hymenoptera	Encyrtidae	Copidosoma	Copidosoma floridanum	(Ashmead, 1900)	0	0	0	0	0	0	0	0	0	0	0	0	0	0	0	0	0	0	0	0	0	0	0	0	0	0	0	0	0	0	0	0	0	0	0	0	0	0	0
otu3770	SMNS_Hym_Pte_004102	100	Metazoa	Arthropoda	Insecta	Hymenoptera	Pteromalidae	Pachyneuron	Pachyneuron groenlandicum	(Holmgren, 1872)	0	0	0	0	0	0	0	0	0	0	0	0	0	0	0	0	0	0	0	0	0	0	0	0	0	0	0	0	0	0	0	0	0	0	0	0	0	0	0
otu3774	GESCI212-17	100	Metazoa	Arthropoda	Insecta	Diptera	Sciaridae	Phytosciara	Phytosciara macrotricha	(Lengersdorf, 1925)	0	0	0	0	0	0	0	0	0	0	0	0	0	0	0	0	0	0	0	0	0	0	0	0	0	0	0	0	0	0	0	0	0	0	0	0	0	0	0
otu3775	AB738429	93	Metazoa	Arthropoda	Insecta	Hymenoptera	Formicidae		NA	NA	0	0	0	0	0	0	0	0	0	0	0	0	0	0	0	0	0	0	0	0	0	0	0	0	0	0	0	0	0	0	0	0	0	0	0	0	0	0	0
otu3775	RBI05598-13	100	Metazoa	Arthropoda	Arachnida	Trombidiformes	Tydeidae		NA	NA	0	0	0	0	0	0	0	0	0	0	0	0	0	0	0	0	0	0	0	0	0	0	0	0	0	0	0	0	0	0	0	0	0	0	0	0	0	0	0
otu3780	KR934187	94.5	Metazoa	Arthropoda	Insecta	Hymenoptera	Ichneumonidae		NA	NA	0	0	0	0	0	0	0	0	0	0	0	0	0	0	0	0	0	0	0	0	0	0	0	0	0	0	0	0	0	0	0	0	0	0	0	0	0	0	0
otu3788	GMBMK329-17	99.5	Metazoa	Arthropoda	Insecta	Hymenoptera	Megaspilidae		NA	NA	0	0	0	0	0	0	0	0	0	0	0	0	0	0	0	0	0	0	0	0	0	4	0	0	0	5	0	5	0	0	0	0	0	0	0	0	0	0	0
otu3789	MG343153	95.1	Metazoa	Arthropoda	Insecta	Hymenoptera	Figitidae		NA	NA	0	0	0	0	0	0	0	0	0	2	0	0	0	0	0	8	0	0	0	0	0	0	0	0	0	0	0	5	0	0	0	0	0	0	0	0	0	0	0
otu3803	METEO437-19	94.5	Metazoa	Arthropoda	Insecta	Hymenoptera	Braconidae		NA	NA	0	0	0	0	0	0	0	0	0	0	0	0	0	0	0	0	0	0	0	0	0	0	0	0	0	0	0	0	0	0	0	0	0	0	0	0	0	0	0
otu3808	ZFMK-TIS-12243	100	Metazoa	Arthropoda	Insecta	Hemiptera	Cicadellidae	Cicadula	Cicadula quadrinotata	(Fabricius, 1794)	0	0	0	0	0	0	0	0	0	0	0	0	0	0	0	0	0	0	0	0	0	0	0	0	0	0	0	0	0	0	0	0	0	0	0	0	0	0	0
otu3815	JF271248	94.5	Metazoa	Arthropoda	Insecta	Diptera	Cecidomyiidae		NA	NA	0	0	0	0	0	0	0	3	0	0	0	0	0	0	0	0	0	0	0	0	0	3	0	0	0	0	0	0	0	0	0	0	0	0	0	0	0	0	0
otu3818	HEMFI707-15	98.1	Metazoa	Arthropoda	Insecta	Hemiptera	Cicadellidae	Macrosteles	NA	NA	0	0	0	0	0	0	0	0	0	0	0	0	0	0	0	0	0	0	0	0	0	0	0	0	0	0	0	0	0	0	0	0	0	0	0	0	0	0	0
otu3821	HQ551875	99.4	Metazoa	Arthropoda	Insecta	Diptera	Cecidomyiidae		NA	NA	0	0	0	0	0	0	0	0	0	0	0	0	0	0	0	0	0	0	0	0	0	0	0	0	0	0	0	0	0	0	0	0	0	0	0	0	0	0	0
otu3822	BCISP1994-15	89.1	Metazoa	Arthropoda	Insecta	Coleoptera			NA	NA	0	0	0	0	0	0	0	0	0	0	0	0	0	0	0	0	0	0	0	0	0	0	0	0	0	0	0	0	0	0	0	0	0	0	0	0	0	0	0
otu3824	KY259072	100	Metazoa	Arthropoda	Arachnida	Araneae	Linyphiidae	Oedothorax	NA	NA	0	0	0	0	0	0	0	0	0	0	0	0	0	0	0	0	0	0	0	0	0	0	0	0	0	0	0	0	0	0	0	0	0	0	0	0	0	0	0
otu3827	ZFMK-TIS-17858	100	Metazoa	Arthropoda	Insecta	Hemiptera	Cicadellidae	Fieberiella	Fieberiella septentrionalis	W. Wagner, 1953	0	0	0	0	0	0	0	0	0	0	0	0	0	0	0	0	0	0	0	0	0	0	0	0	0	0	0	0	0	0	0	0	0	0	0	0	0	0	0
otu3828	GMGMU2217-20	99.4	Metazoa	Arthropoda	Insecta	Hymenoptera	Megaspilidae		NA	NA	0	0	0	0	0	0	0	0	0	0	0	0	0	0	0	0	0	0	0	0	0	0	0	0	0	0	0	0	0	0	0	0	0	0	0	0	0	0	0
otu3841	GMNWI2144-14	95.5	Metazoa	Arthropoda	Insecta	Hymenoptera	Proctotrupidae	Exallonyx	NA	NA	0	0	0	0	0	0	0	0	0	0	0	0	0	0	0	0	0	0	0	0	0	0	0	0	0	0	0	0	0	0	0	0	0	0	0	0	0	0	0
otu3870	MG355003	97.1	Metazoa	Arthropoda	Insecta	Hymenoptera	Ichneumonidae	Triclistus	NA	NA	0	0	0	0	0	0	0	0	0	0	0	0	0	0	0	0	0	0	0	0	0	0	0	0	0	0	0	0	0	0	0	0	0	0	0	0	0	0	0
otu3873	MG473555	85.3	Metazoa	Arthropoda	Insecta				NA	NA	0	0	0	0	0	0	0	0	0	0	0	0	0	0	0	0	0	0	0	0	0	0	0	0	0	0	0	0	0	0	0	0	0	0	0	0	0	0	0
otu3874	GMGMU4588-20	99.3	Metazoa	Arthropoda	Insecta	Hymenoptera	Encyrtidae	Copidosoma	NA	NA	0	0	0	0	0	0	0	0	0	0	0	0	0	0	0	0	0	0	0	0	0	0	0	0	0	0	0	0	0	0	0	0	0	0	0	0	0	0	0
otu3879	GMGMP5032-18	99.4	Metazoa	Arthropoda	Insecta	Hymenoptera	Figitidae	Alloxysta	Alloxysta pilipennis	(Hartig, 1840)	0	0	0	0	0	0	0	0	0	0	0	0	0	0	0	0	0	0	0	0	0	0	0	0	0	0	0	0	0	0	0	0	0	0	0	0	0	0	0
otu3881	CNFNH1334-14	100	Metazoa	Arthropoda	Insecta	Hymenoptera	Figitidae	Kleidotoma	NA	NA	0	0	0	0	0	0	0	0	0	0	0	0	0	0	0	0	0	0	0	0	0	0	0	0	0	0	0	0	0	0	0	0	0	0	0	0	0	0	0
otu3885	GBOL05944	89.5	Metazoa	Arthropoda	Insecta	Orthoptera			NA	NA	0	0	0	0	0	0	0	0	0	0	0	0	0	0	0	0	0	0	0	0	0	0	0	0	0	0	0	0	0	0	0	0	0	0	0	0	0	0	0
otu3888	SMNS_Hym_Pro_000157	99.7	Metazoa	Arthropoda	Insecta	Hymenoptera	Proctotrupidae		NA	NA	0	0	0	0	0	0	0	0	0	0	0	0	0	0	0	0	0	0	0	0	0	0	0	0	0	0	0	0	0	0	0	0	0	0	0	0	0	0	0
otu3889	CNBFO557-15	88.3	Metazoa	Arthropoda	Insecta				NA	NA	0	0	0	0	0	0	0	0	0	0	0	0	0	0	0	0	0	0	0	0	0	0	0	0	0	0	0	0	0	0	0	0	0	0	0	0	0	0	0
otu3891	HQ253903	100	Metazoa	Arthropoda	Insecta	Hymenoptera	Braconidae	Meteorus	Meteorus eklundi	Stigenberg, 2011	0	0	0	0	0	0	0	0	0	0	0	0	0	0	0	0	0	0	0	0	0	0	0	0	0	0	0	0	0	0	0	0	0	0	0	0	0	0	0
otu3894	GBOL-224013012	99.7	Metazoa	Arthropoda	Insecta	Diptera	Cecidomyiidae		NA	NA	0	0	0	0	0	0	0	0	0	0	0	0	0	0	0	0	0	0	0	0	0	0	0	0	0	0	0	0	0	0	0	0	0	0	0	0	0	0	0
otu3909	ZFMK-TIS-2514357	100	Metazoa	Arthropoda	Insecta	Hemiptera	Cicadellidae		NA	NA	0	0	0	0	0	0	0	0	0	0	0	0	0	0	0	0	0	0	0	0	0	0	0	0	0	0	0	0	0	0	0	0	0	0	0	0	0	0	0
otu3910	KR371854	98.5	Metazoa	Arthropoda	Insecta	Hymenoptera	Platygastridae		NA	NA	0	0	0	0	0	0	0	0	0	0	0	0	0	0	0	0	0	0	0	4	0	0	0	0	0	0	0	0	0	0	0	5	0	0	0	0	0	0	0
otu3913	CNPKG1218-14	87.9	Metazoa	Arthropoda	Arachnida	Mesostigmata			NA	NA	0	0	0	0	0	0	0	0	0	0	0	0	0	0	0	0	0	0	0	0	0	0	0	0	0	0	0	0	0	0	0	0	0	0	0	0	0	0	0
otu3928	GMGMT1023-20	99.7	Metazoa	Arthropoda	Insecta	Hymenoptera	Braconidae	Praon	NA	NA	0	0	0	0	0	0	0	0	0	0	0	0	0	0	0	0	0	0	0	0	0	0	0	0	0	0	0	0	0	0	0	0	0	0	0	0	0	0	0
otu3932	MG444211	95.8	Metazoa	Arthropoda	Insecta	Hymenoptera	Eulophidae	Baryscapus	NA	NA	0	0	0	0	0	0	0	0	0	0	0	0	0	0	0	0	0	0	0	0	0	0	0	0	0	0	0	0	0	0	0	0	0	0	0	0	0	0	0
otu3943	HQ582872	92.3	Metazoa	Arthropoda	Insecta	Diptera	Cecidomyiidae		NA	NA	0	0	0	0	0	0	0	0	0	0	0	0	0	0	0	0	0	0	0	0	0	0	0	0	0	0	0	0	0	0	0	0	0	0	0	0	0	0	0
otu3944	KR875815	90.5	Metazoa	Arthropoda	Insecta	Hymenoptera	Dryinidae		NA	NA	0	0	0	0	0	0	0	0	0	0	0	0	0	0	0	0	0	0	0	0	0	0	0	0	0	0	0	0	0	0	0	0	0	0	0	0	0	0	0
otu3945	GMGMV3720-20	100	Metazoa	Arthropoda	Insecta	Hymenoptera	Proctotrupidae	Exallonyx	NA	NA	0	0	0	0	0	0	0	0	0	0	0	0	0	0	0	0	0	0	0	0	0	0	0	0	0	0	0	0	0	0	0	0	0	0	0	0	0	0	0
otu3952	KR198894	94.4	Metazoa	Arthropoda	Insecta	Diptera	Cecidomyiidae		NA	NA	0	0	0	0	0	0	0	0	0	0	0	0	0	0	0	0	0	0	0	0	0	0	0	0	0	0	0	0	0	0	0	0	0	0	0	0	0	0	0
otu3953	KMPYG185-19	85.8	Metazoa	Arthropoda	Insecta				NA	NA	0	0	0	0	0	0	0	0	0	0	0	0	0	0	0	0	0	0	0	0	0	0	0	0	0	0	0	0	0	0	0	0	0	0	0	0	0	0	0
otu3955	GMNWJ2770-14	99.2	Metazoa	Arthropoda	Insecta	Hymenoptera	Platygastridae	Synopeas	NA	NA	0	0	0	0	0	0	0	0	0	0	0	0	0	0	0	0	0	0	0	0	0	0	0	0	0	0	0	0	0	0	0	0	0	0	0	0	0	0	0
otu3951	BC_ZSM_COL_03171;FBCOE035-11	98.1	Metazoa	Arthropoda	Insecta	Coleoptera	Staphylinidae	Carpelimus	Carpelimus corticinus	(Gravenhorst, 1805)	0	0	0	0	0	0	0	0	0	3	0	5	0	0	0	5	0	0	0	0	0	0	0	5	0	4	0	0	0	0	0	0	0	5	0	5	0	0	0
otu3955	METEO408-19	97.1	Metazoa	Arthropoda	Insecta	Hymenoptera	Braconidae	Townesilitus	NA	NA	0	0	0	0	0	0	0	0	0	0	0	0	0	0	0	0	0	0	0	0	0	0	0	0	0	0	0	0	0	0	0	0	0	0	0	0	0	0	0
otu3975	ZFMK-TIS-2555434	99.4	Metazoa	Arthropoda	Insecta	Diptera	Cecidomyiidae		NA	NA	0	0	0	0	0	0	0	0	0	0	0	0	0	0	0	0	0	0	0	0	0	0	0	0	0	0	0	0	0	0	0	0	0	0	0	0	0	0	0
otu3975	GMNWJ1077-14	100	Metazoa	Arthropoda	Insecta	Hymenoptera	Ceraphronidae		NA	NA	0	0	0	0	0	0	0	0	0	0	0	0	0	0	0	0	0	0	0	0	0	0	0	0	0	0	0	0	0	0	0	0	0	0	0	0	0	0	0
otu3982	SSKUB1585-15	91.1	Metazoa	Arthropoda	Insecta	Hymenoptera	Ceraphronidae		NA	NA	0	0	0	0	0	0	0	0	0	0	0	0	0	0	0	0	0	0	0	0	0	0	0	0	0	0	0	0	0	0	0	0	0	0	0	0	0	0	0
otu3985	BCISP2598-15	85.4	Metazoa	Arthropoda	Insecta	Coleoptera			NA	NA	0	0	0	0	0	0	0	0	0	0	0	0	0	0	0	0	0	0	0	0	0	0	0	0	0	0	0	0	0	0	0	0	0	0	0	0	0	0	0
otu3989	MW359234	98.7	Metazoa	Arthropoda	Arachnida	Trombidiformes	Unionicolidae	Neumania	NA	NA	0	0	0	0	0	0	0	0	0	0	0	0	0	0	0	0	0	0	0	0	0	0	0	0	0	0	0	0	0	0	0	0	0	0	0	0	0	0	0
otu3991	GMGRD257-13	99.1	Metazoa	Arthropoda	Insecta	Hymenoptera	Diapriidae		NA	NA	0	0	0	0	0	0	0	0	0	0	0	0	0	0	0	0	0	0	0	0	0	0	0	0	0	0	0	0	0	0	0	0	0	0	0	0	0	0	0
otu3992	BC-ZSM-HYM-22525-A09	95.2	Metazoa	Arthropoda	Insecta	Hymenoptera	Proctotrupidae	Exallonyx	NA	NA	0	0	0	0	0	0	0	0	0	0	0	0	0	0	0	0	0	0	0	0	0	0	0	0	0	0	0	0	0	0	0	0	0	0	0	0	0	0	0
otu3998	GBOL-223959215	94.9	Metazoa	Arthropoda	Insecta	Diptera	Cecidomyiidae		NA	NA	0	0	0	0	0	0	0	0	0	0	0	0	0	0	0	0	0	0	0	0	0	0	0	0	0	0	0	0	0	0	0	0	0	0	0	0	0	0	0
otu4000	ZFMK-TIS-2598053	100	Metazoa	Arthropoda	Insecta	Hymenoptera	Crabronidae	Crossocerus	Crossocerus distinguendus	(A. Morawitz, 1855)	0	0	0	0	0	0	0	0	0	0	0	0	0	0	0	0	0	0	0	0	0	0	0	0	0	0	0	0	0	0	0	0	0	0	0	0	0	0	0
otu4007	GENHP774-11	98.4	Metazoa	Arthropoda	Arachnida	Trombidiformes	Erythraeidae	Leptus	NA	NA	0	0	0	0	0	0	0	0	0	0	0	0	0	0	0	0	0	0	0	0	0	0	0	0	0	0	0	0	0	0	0	0	0	0	0	0	0	0	0
otu4009	KR539350	93.5	Metazoa	Arthropoda	Insecta	Diptera	Cecidomyiidae		NA	NA	0	0	0	0	0	0	0	0	0	0	0	0	0	0	0	0	0	0	0	0	0	0	0	0	0	0	0	0	0	0	0	0	0	0	0	0	0	0	0
otu4011	JF872577	90.1	Metazoa	Arthropoda	Insecta	Diptera	Cecidomyiidae		NA	NA	0	0	0	0	0	0	0	0	0	0	0	0	0	0	0	0	0	0	0	0	0	0	0	0	0	0	0	0	0	0	0	0	0	0	0	0	0	0	0
otu4013	BCHYM7903-15	95.1	Metazoa	Arthropoda	Insecta	Hymenoptera	Diapriidae	Aclista	NA	NA	0	0	0	0	0	0	0	0	0	0	0	0	0	0	0	0	0	0	0	0	0	0	0	0	0	0	0	0	0	0	0	0	0	0	0	0	0	0	0
otu4031	CNBRP1573-14	100	Metazoa	Arthropoda	Insecta	Diptera	Cecidomyiidae	Camptomyia	NA	NA	0	27	0	35	0	34	0	23	0	9	0	34	0	27	0	27	0	30	0	21	0	28	0	19	0	38	0	35	0	29	0	25	0	35	0	33	0	0	0
otu4032	GMGMP4945-18	100	Metazoa	Arthropoda	Insecta	Hymenoptera	Platygastridae	Platygaster	Platygaster sagana	Walker, 1835	0	0	0	0	0	0	0	0	0	0	0	0	0	0	0	0	0	0	0	0	0	0	0	0	0	0	0	0	0	0	0	0	0	0	0	0	0	0	0
otu4035	GMGMP1058-18	98.7	Metazoa	Arthropoda	Insecta	Hymenoptera	Braconidae	Peristenus	NA	NA	0	0	0	0	0	0	0	0	0	0	0	0	0	0	0	0	0	0	0	0	0	0	0	0	0	0	0	0	0	0	0	0	0	0	0	0	0	0	0
otu4040	SMNS_Hym_Dry_000205	100	Metazoa	Arthropoda	Insecta	Hymenoptera	Dryinidae	Anteon	Anteon pubicorne	(Dalman, 1818)	0	0	0	0	0	0	0	0	0	0	0	0	0	0	0	0	0	0	0	0	0	0	0	0	0	0	0	0	0	0	0	0	0	0	0	0	0	0	0
otu4041	GBOL-224012933	99	Metazoa	Arthropoda	Insecta	Diptera	Cecidomyiidae		NA	NA	0	0	0	0	0	0	0	0	0	0	0	0	0	0	0	0	0	0	0	0	0	0	0	0	0	0	0	0	0	0	0	0	0	0	0	0	0	0	0
otu4042	GMGMQ1707-18	100	Metazoa	Arthropoda	Insecta	Thysanoptera	Thripidae	Limothrips	Limothrips denticornis	(Haliday, 1835)	0	0	0	0	0	0	0	0	0	0	0	0	0	0	0	0	0	0	0	0	0	0	0	0	0	0	0	0	0	0	0	0	0	0	0	0	0	0	0
otu4047	GU087002	97.1	Metazoa	Arthropoda	Insecta	Hymenoptera	Braconidae	Microplitis	NA	NA	0	0	0	0	0	0	0	0	0	0	0	0	0	0	0	0	0	0	0	0	0	0	0	0	0	0	0	0	0	0	0	0	0	0	0	0	3	0	0
otu4049	ICHFI533-12	92.3	Metazoa	Arthropoda	Insecta	Hymenoptera	Ichneumonidae		NA	NA	0	0	0	0	0	0	0	0	0	0	0	0	0	0	0	0	0	0	0	0	0	0	0	0	0	0	0	0	0	0	0	0	0	0	0	0	0	0	0
otu4055	SMNS_Hym_Pte_004053	98	Metazoa	Arthropoda	Insecta	Hymenoptera	Pteromalidae		NA	NA	0	0	0	0	0	0	0	0	0	0	0	0	0	0	0	0	0	0	0	0	0	0	0	0	0	0	0	0	0	0	0	0	0	0	0	0	0	0	0
otu4055	CNCHA1589-11	91.7	Metazoa	Arthropoda	Insecta	Hemiptera	Anthocoridae		NA	NA	0	0	0	0	0	0	0	0	0	0	0	0	0	0	0	0	0	0	0	0	0	0	0	0	0	0	0	0	0	0	0	0	0	0	0	0	0	0	0
otu4073	AMTPB1155-15	99.5	Metazoa	Arthropoda	Insecta	Hymenoptera	Figitidae		NA	NA	0	0	0	0	0	0	0	0	0	0	0	0	0	0	0	0	0	0	0	0	0	0	0	0	0	0	0	0	0	0	0	0	0	0	0	0	0	0	0
otu4090	GMRSZ938-15	100	Metazoa	Arthropoda	Insecta	Hymenoptera	Proctotrupidae	Exallonyx	NA	NA	0	0	0	0	0	0	0	0	0	0	0	0	0	0	0	0	0	0	0	0	0	0	0	0	0	0	0	0	0	0	0	0	0	0	0	0	0	0	0
otu4092	SMNS_Hym_Eul_000742	92.5	Metazoa	Arthropoda	Insecta	Hymenoptera	Eulophidae		NA	NA	0	0	0	0	0	0	0	0	0	0	0	0	0	0	0	0	0	0	0	0	0	0	0	0	0	0	0	0	0	0	0	0	0	0	0	0	0	0	0
otu4103	METEO313-19	99	Metazoa	Arthropoda	Insecta	Hymenoptera	Braconidae	Centistes	NA	NA	0	0	0	0	0	0	0	0	0	0	0	0	0	0	0	0	0	0	0	0	0	0	0	0	0	0	0	0	0	0	0	0	0	0	0	0	0	0	0
otu4112	GBAHF5305-19	100	Metazoa	Arthropoda	Insecta	Hymenoptera	Formicidae	Lasius	Lasius platythorax	Seifert, 1991	0	0	0	0	0	0	0	0	0	0	0	0	0	0	0	0	0	0	0	0	0	0	0	0	0	0	0	0	0	0	0	0	0	0	0	0	0	0	0
otu4125	GMGMU2595-20	88.3	Metazoa	Arthropoda	Insecta	Hymenoptera			NA	NA	0	0	0	0	0	0	0	0	0	0	0	0	0	0	0	0	0	0	0	0	0	0	0	0	0	0	0	0	0	0	0	0	0	0	0	0	0	0	0
otu4135	MG443825	100	Metazoa	Arthropoda	Insecta	Hymenoptera	Ceraphronidae		NA	NA	0	0	0	0	0	0	0	0	0	0	0	0	0	0	0	0	0	0	0	0	0	0	0	0	0	0	0	0	0	0	0	0	0	0	0	0	0	0	0
otu4142	GMGMP5984-18	91.3	Metazoa	Arthropoda	Insecta	Hymenoptera	Proctotrupidae		NA	NA	0	0	0	0	0	0	0	0	0	0	0	0	0	0	0	0	0	0	0	0	0	0	0	0	0	0	0	0	0	0	0	0	0	0	0	0	0	0	0
otu4154	ZFMK-TIS-2514380	100	Metazoa	Arthropoda	Insecta	Hemiptera	Cicadellidae	Eupteryx	Eupteryx vittata	(Linnaeus, 1758)	0	0	0	0	0	0	0	0	0	0	0	0	0	0	0	0	0	0	0	0	0	0	0	0	0	0	0	0	0	0	0	0	0	0	0	0	0	0	0
otu4159	ASILO105-17	91	Metazoa	Arthropoda	Insecta	Diptera	Asilidae		NA	NA	0	0	0	0	0	0	0	0	0	0	0	0	0	0	0	0	0	0	0	0	0	0	0	0	0	0	0	0	0	0	0	0	0	0	0	0	0	0	0
otu4152	MG409955	100	Metazoa	Arthropoda	Arachnida	Sarcoptiformes	Humerobatidae		NA	NA	0	0	0	0	0	0	0	0	0	0	0	0	0	0	0	0	0	0	0	0	0	0	0	0	0	0	0	0	0	0	0	0	0	0	0	0	0	0	0
otu4153	GMGMH1075-14	89.5	Metazoa	Arthropoda	Insecta	Diptera			NA	NA	0	0	0	0	0	0	0	0	0	0	0	0	0	0	0	0	0	0	0	0	0	0	0	0	0	0	0	0	0	0	0	0	0	0	0	0	0	0	0
otu4157	SMTPM372-15	97.1	Metazoa	Arthropoda	Insecta	Hymenoptera	Diapriidae		NA	NA	0	0	0	0	0	0	0	0	0	0	0	0	0	0	0	0	0	0	0	0	0	0	0	0	0	0	0	0	0	0	0	0	0	0	0	0	0	0	0
otu4159	BIOUG17085-C07;GMGMI131-14	100	Metazoa	Arthropoda	Insecta	Diptera	Empididae	Empis	Empis tessellata	Fabricius, 1794	125	0	95	0	88	0	107	0	152	0	77	0	81	0	70	0	135	0	133	0	155	0	87	0	151	0	108	0	149	0	150	0	219	0	155	0	0	0	0
otu4175	ZFMK-TIS-2555380	100	Metazoa	Arthropoda	Insecta	Diptera	Cecidomyiidae		NA	NA	0	0	0	5	0	0	0	0	0	2	0	0	0	0	0	0	0	0	0	0	0	0	0	0	0	0	0	0	0	0	0	0	0	0	0	0	0	0	0
otu4180	COLHH2830-19	95.8	Metazoa	Arthropoda	Insecta	Hymenoptera	Ichneumonidae	Rhorus	NA	NA	0	0	0	0	0	0	0	0	0	0	0	0	0	5	0	0	0	0	0	0	0	4	0	0	0	0	0	0	0	0	0	0	0	0	0	0	0	0	0
otu4181	AMTPD3820-15	100	Metazoa	Arthropoda	Insecta	Diptera	Limoniidae	Limonia	Limonia phragmitidis	(Schrank, 1781)	195	5	171	0	147	5	154	8	222	2	154	9	110	14	131	8	224	4	158	0	277	0	154	5	235	5	180	0	192	9	193	7	301	8	251	5	0	0	0
otu4192	GCOL1911-15	100	Metazoa	Arthropoda	Insecta	Coleoptera	Curculionidae	Anthonomus	Anthonomus rubi	Billberg, 1820	0	0	0	0	0	0	0	0	0	0	0	0	0	0	0	0	0	0	0	0	0	0	0	0	0	0	0	0	0	0	0	0	0	0	0	0	0	0	0
otu4193	MBIOG223-13	100	Metazoa	Arthropoda	Insecta	Hymenoptera	Eurytomidae	Eurytoma	NA	NA	0	0	0	0	0	0	0	0	0	0	0	0	0	0	0	0	0	0	0	0	0	0	0	0	0	0	0	0	0	0	0	0	0	0	0	0	0	0	0
otu4195	GMNWD595-14	99.5	Metazoa	Arthropoda	Arachnida	Mesostigmata	Parasitidae		NA	NA	0	0	0	0	0	0	0	0	0	0	0	0	0	0	0	0	0	0	0	0	0	0	0	0	0	0	0	0	0	0	0	0	0	0	0	0	0	0	0
otu4195	GBOL_Col_FK_1035;GBCOB455-12	100	Metazoa	Arthropoda	Insecta	Coleoptera	Curculionidae	Archarius	Archarius pyrrhoceras	(Marsham, 1802)	0	0	0	0	0	0	0	0	0	0	0	0	0	0	0	0	0	0	0	0	0	0	0	0	0	0	0	0	0	0	0	0	0	0	0	0	0	9	0
otu4200	GMGMP8415-18	95.2	Metazoa	Arthropoda	Insecta	Hymenoptera	Ichneumonidae	Collyria	NA	NA	0	0	0	0	0	0	0	0	0	0	0	0	0	0	0	0	0	0	0	0	0	0	0	0	0	0	0	0	0	0	0	0	0	0	0	0	13	0	4
otu4201	BBHYA2557-12	87.2	Metazoa	Arthropoda	Insecta	Hymenoptera			NA	NA	0	0	0	0	0	0	0	0	0	0	0	0	0	0	0	0	0	0	0	0	0	0	0	0	0	0	0	0	0	0	0	0	0	0	0	0	0	0	0
otu4202	L0UT2052-14	90.7	Metazoa	Arthropoda	Insecta	Lepidoptera	Noctuidae		NA	NA	0	0	0	0	0	0	0	0	0	0	0	0	0	0	0	0	0	0	0	0	0	0	0	0	0	0	0	0	0	0	0	0	0	0	0	0	0	0	0
otu4209	CNBRG324-14	95.1	Metazoa	Arthropoda	Insecta	Hymenoptera	Eulophidae	Aprostocetus	NA	NA	0	0	0	0	0	0	0	0	0	0	0	0	0	0	0	0	0	0	0	0	0	0	0	0	0	0	0	0	0	0	0	0	0	0	0	0	0	0	0
otu4212	ZFMK-TIS-2549590	95.8	Metazoa	Arthropoda	Insecta	Diptera	Cecidomyiidae		NA	NA	0	0	0	0	0	0	0	0	0	0	0	0	0	0	0	0	0	0	0	0	0	0	0	0	0	0	0	0	0	0	0	0	0	0	0	0	0	0	0
otu4215	JIAAW119-15	91	Metazoa	Arthropoda	Insecta	Hemiptera	Pseudococcidae		NA	NA	0	0	0	0	0	0	0	0	0	0	0	0	0	0	0	0	0	0	0	0	0	0	0	0	0	0	0	0	0	0	0	0	0	0	0	0	0	0	0
otu4227	ASGLE899-10	100	Metazoa	Arthropoda	Insecta	Hymenoptera	Figitidae	Alloxysta	Alloxysta tscheki	(Giraud, 1850)	0	0	0	0	0	0	0	0	0	0	0	0	0	0	0	0	0	0	0	0	0	0	0	0	0	0	0	0	0	0	0	0	0	0	0	0	0	0	0
otu4229	GBOL_Col_FK_5175;GBCOE805-13	100	Metazoa	Arthropoda	Insecta	Coleoptera	Coccinellidae	Scymnus	Scymnus haemorrhoidalis	Herbst, 1797	0	0	0	0	0	0	0	0	0	0	0	0	0	0	0	0	0	0	0	0	0	0	0	0	0	0	0	0	0	0	0	0	0	0	0	0	0	0	0
otu4233	GMBUC528-14	100	Metazoa	Arthropoda	Insecta	Psocoptera	Lachesillidae	Lachesilla	NA	NA	0	0	0	0	0	0	0	0	0	0	0	0	0	0	0	0	0	0	0	0	0	0	0	0	0	0	0	0	0	0	0	0	0	0	0	0	0	0	0
otu4235	GBOL-224104029	99.5	Metazoa	Arthropoda	Insecta	Diptera	Cecidomyiidae		NA	NA	0	0	0	0	0	0	0	0	0	0	0	0	0	0	0	0	0	0	0	0	0	0	0	0	0	0	0	0	0	0	0	5	0	0	0	0	0	0	0
otu4250	MG443347	100	Metazoa	Arthropoda	Insecta	Hymenoptera	Ceraphronidae		NA	NA	0	0	0	0	0	0	0	0	0	0	0	0	0	0	0	0	0	0	0	0	0	0	0	0	0	0	0	0	0	0	0	0	0	0	0	0	0	0	0
otu4253	MG414372	98.4	Metazoa	Arthropoda	Arachnida	Sarcoptiformes	Acaridae	Rhizoglyphus	NA	NA	0	0	0	0	0	0	0	0	0	0	0	0	0	0	0	0	0	0	0	0	0	0	0	0	0	0	0	0	0	0	0	0	0	0	0	0	0	0	0
otu4254	ZFMK-TIS-2009197	87.9	Metazoa	Arthropoda	Insecta	Diptera			NA	NA	0	0	0	0	0	0	0	0	0	0	0	0	0	0	0	0	0	0	0	0	0	0	0	0	0	0	0	0	0	0	0	0	0	0	0	0	0	0	0
otu4251	OPPFI1095-17	85.2	Metazoa	Arthropoda	Insecta				NA	NA	0	0	0	0	0	0	0	0	0	0	0	0	0	0	0	0	0	0	0	0	0	0	0	0	0	0	0	0	0	0	0	0	0	0	0	0	0	0	0
otu4258	NOFIG1458-17	98.1	Metazoa	Arthropoda	Insecta	Hymenoptera	Figitidae	Alloxysta	Alloxysta pedestris	(Curtis, 1838)	0	0	0	0	0	0	0	0	0	0	0	0	0	0	0	0	0	0	0	0	0	0	0	0	0	0	0	0	0	0	0	0	0	0	0	0	0	0	0
otu4274	GMGMR750-18	95.5	Metazoa	Arthropoda	Insecta	Hymenoptera	Diapriidae	Aneurhynchus	NA	NA	0	0	0	0	0	0	0	0	0	0	0	0	0	0	0	0	0	0	0	0	0	0	0	0	0	0	0	0	0	0	0	0	0	0	0	0	0	0	0
otu4285	MG409955	95.5	Metazoa	Arthropoda	Arachnida	Sarcoptiformes	Humerobatidae		NA	NA	0	0	0	0	0	0	0	0	0	0	0	0	0	0	0	0	0	0	0	0	0	0	0	0	0	0	0	0	0	0	0	0	0	0	0	0	0	0	0
otu4291	ACUFI595-13	100	Metazoa	Arthropoda	Insecta	Hymenoptera	Pompilidae	Caliadurgus	NA	NA	0	0	0	0	0	0	0	0	0	0	0	0	0	0	0	0	0	0	0	0	0	0	0	0	0	0	0	0	0	0	0	0	0	0	0	0	0	0	0
otu4295	SMNS_Hym_Eul_001051	99.3	Metazoa	Arthropoda	Insecta	Hymenoptera	Eulophidae	Chrysocharis	Chrysocharis liriomyzae	Delucchi, 1954	0	0	0	0	0	0	0	0	0	0	0	0	0	0	0	0	0	0	0	0	0	0	0	0	0	0	0	0	0	0	0	0	0	0	0	0	0	0	0
otu4298	KR753845	93.7	Metazoa	Arthropoda	Insecta	Diptera	Cecidomyiidae		NA	NA	0	0	0	0	0	0	0	0	0	0	0	0	0	0	0	0	0	0	0	0	0	0	0	0	0	0	0	0	0	0	0	0	0	0	0	0	0	0	0
otu4328	KJ591521	100	Metazoa	Arthropoda	Insecta	Hymenoptera	Braconidae	Syntretus	Syntretus sp.		0	0	0	0	0	0	0	0	0	0	0	0	0	0	0	0	0	0	0	0	0	0	0	0	0	0	0	0	0	0	0	0	0	0	0	0	0	0	0
otu4339	GBAH24220-19	89.3	Metazoa	Arthropoda	Insecta	Hymenoptera			NA	NA	0	0	0	0	0	0	0	0	0	0	0	0	0	0	0	0	0	0	0	0	0	0	0	0	0	0	0	0	0	0	0	0	0	0	0	0	0	0	0
otu4357	MITEP091-10	100	Metazoa	Arthropoda	Arachnida	Mesostigmata	Ascidae	Arctoseius	NA	NA	0	0	0	0	0	0	0	0	0	0	0	0	0	0	0	0	0	0	0	0	0	0	0	0	0	0	0	0	0	0	0	0	0	0	0	0	0	0	0
otu4382	BC_ZSM_HYM_20575;BCHYM2241-14	85.5	Metazoa	Arthropoda	Insecta	Hymenoptera			NA	NA	0	0	0	0	0	0	0	0	0	0	0	0	0	0	0	0	0	0	0	0	0	0	0	0	0	0	0	0	0	0	0	0	0	0	0	0	0	0	0
otu4383	MG123825	100	Metazoa	Arthropoda	Insecta	Diptera	Cecidomyiidae		NA	NA	0	0	0	0	0	0	0	0	0	0	0	0	0	0	0	0	0	0	0	0	0	0	0	0	0	0	0	0	0	0	0	0	0	0	0	0	0	0	0
otu4387	KR042231	88.8	Metazoa	Arthropoda	Insecta	Hemiptera			NA	NA	0	0	0	0	0	0	0	0	0	0	0	0	0	0	0	0	0	0	0	0	0	0	0	0	0	0	0	0	0	0	0	0	0	0	0	0	0	0	0
otu4392	GACO3155-19	97.1	Metazoa	Arthropoda	Arachnida	Trombidiformes	Trombidiidae	Allothrombium	NA	NA	0	0	0	0	0	0	0	0	0	0	0	0	0	0	0	0	0	0	0	0	0	0	0	0	0	0	0	0	0	0	0	0	0	0	0	0	0	4	0
otu4405	ACUFI1551-14	95.3	Metazoa	Arthropoda	Insecta	Hymenoptera	Bethylidae	Goniozus	NA	NA	0	0	0	0	0	0	0	0	0	0	0	0	0	0	0	0	0	0	0	0	0	0	0	0	0	0	0	0	0	0	0	0	0	0	0	0	0	0	0
otu4409	GBGL40331-19	100	Metazoa	Arthropoda	Insecta	Lepidoptera	Heliozelidae	Antispila	Antispila treitschkiella	(Fischer von Roslerstamm, 1843)	0	0	0	0	0	0	0	0	0	0	0	0	0	0	0	0	0	0	0	0	0	0	0	0	0	0	0	0	0	0	0	0	0	0	0	0	0	0	0
otu4411	CNRME2088-12	91.8	Metazoa	Arthropoda	Insecta	Hymenoptera	Platygastridae		NA	NA	0	0	0	0	0	0	0	0	0	0	0	0	0	0	0	0	0	0	0	0	0	0	0	0	0	0	0	0	0	0	0	0	0	0	0	0	0	0	0
otu4425	BARSM455-17	99.7	Metazoa	Arthropoda	Insecta	Hymenoptera	Dryinidae	Anteon	Anteon gaullei	Kieffer, 1905	0	0	0	0	0	0	0	0	0	0	0	0	0	0	0	0	0	0	0	0	0	0	0	0	0	0	0	0	0	0	0	0	0	0	0	0	0	0	0
otu4428	AGMPP157-18	100	Metazoa	Arthropoda	Insecta	Hymenoptera	Platygastridae	Leptacis	NA	NA	0	0	0	0	0	0	0	0	0	0	0	0	0	0	0	0	0	0	0	0	0	0	0	0	0	0	0	0	0	0	0	0	0	0	0	0	0	0	0
otu4435	ASQIC310-09	99.4	Metazoa	Arthropoda	Insecta	Hymenoptera	Ichneumonidae	Oxytorus	NA	NA	0	0	0	0	0	0	0	0	0	0	0	0	0	0	0	0	0	0	0	0	0	0	0	0	0	0	0	0	0	0	0	0	0	0	0	0	0	0	0
otu4455	GMNWD507-14	98.9	Metazoa	Arthropoda	Arachnida	Mesostigmata	Laelapidae		NA	NA	0	0	0	0	0	0	0	0	0	0	0	0	0	0	0	0	0	0	0	0	0	0	0	0	0	0	0	0	0	0	0	0	0	0	0	0	0	0	0
otu4454	SMNS_Hym_Pte_003802	100	Metazoa	Arthropoda	Insecta	Hymenoptera	Pteromalidae		NA	NA	0	0	0	0	0	0	0	0	0	0	0	0	0	0	0	0	0	0	0	0	0	0	0	0	0	0	0	0	0	0	0	0	0	0	0	0	0	0	0
otu4458	CGBTB857-09	94.9	Metazoa	Arthropoda	Insecta	Hymenoptera	Braconidae		NA	NA	0	0	0	0	0	0	0	0	0	0	0	0	0	0	0	0	0	0	0	0	0	0	0	0	0	0	0	0	0	0	0	0	0	0	0	0	0	0	0
otu4483	MOBIL1248-15	95.4	Metazoa	Arthropoda	Insecta	Hymenoptera	Eurytomidae	Eurytoma	NA	NA	0	0	0	0	0	0	0	0	0	0	0	0	0	0	0	0	0	0	0	0	0	0	0	0	0	0	0	0	0	0	0	0	0	0	0	0	0	0	0
otu4487	KM022195	100	Metazoa	Arthropoda	Insecta	Hemiptera	Miridae	Malacocoris	Malacocoris chlorizans	(Panzer, 1794)	0	0	0	0	0	0	0	0	0	0	0	0	0	0	0	0	0	0	0	0	0	0	0	0	0	0	0	0	0	0	0	0	0	0	0	0	0	0	0
otu4495	CNNHD2129-14	92.7	Metazoa	Arthropoda	Insecta	Hymenoptera	Figitidae		NA	NA	0	0	0	0	0	0	0	0	0	0	0	0	0	0	0	0	0	0	0	0	0	0	0	0	0	0	0	0	0	0	0	0	0	0	0	0	0	0	0
otu4512	BRAAL282-19	99.7	Metazoa	Arthropoda	Insecta	Hymenoptera	Braconidae	Chorebus	Chorebus eros	(Nixon, 1937)	0	0	0	0	0	0	0	0	0	0	0	0	0	0	0	0	0	0	0	0	0	0	0	0	0	0	0	0	0	0	0	4	0	0	0	0	0	0	0
otu4523	GMGMT1415-20	99.3	Metazoa	Arthropoda	Arachnida	Araneae	Theridiidae	Neottiura	NA	NA	0	0	0	0	0	0	0	0	0	0	0	0	0	0	0	0	0	0	0	4	0	0	0	0	0	7	0	0	0	0	0	0	0	0	0	0	0	0	0
otu4529	GMGMU1971-20	100	Metazoa	Arthropoda	Insecta	Hymenoptera	Braconidae	Triaspis	NA	NA	0	0	0	0	0	0	0	0	0	0	0	0	0	0	0	0	0	0	0	0	0	0	0	0	0	0	0	0	0	0	0	0	0	0	0	0	0	0	0
otu4541	MN521959	97.8	Metazoa	Arthropoda	Insecta	Diptera	Syrphidae	Eupeodes	NA	NA	0	0	0	0	0	0	0	0	0	0	0	0	0	0	0	0	0	0	0	0	0	0	0	0	0	0	0	0	0	0	0	0	0	0	0	0	172	0	294
otu4554	MG940499	99.7	Metazoa	Arthropoda	Insecta	Hymenoptera	Figitidae	Alloxysta	Alloxysta fulviceps	(Curtis, 1838)	0	0	0	0	0	0	0	0	0	0	0	0	0	0	0	0	0	0	0	0	0	0	0	0	0	0	0	0	0	0	0	0	0	0	0	0	0	0	0
otu4558	GMGMU2552-20	95.5	Metazoa	Arthropoda	Insecta	Hymenoptera	Megaspilidae	Conostigmus	NA	NA	0	0	0	0	0	0	0	0	0	0	0	0	0	0	0	0	0	0	0	0	0	0	0	0	0	0	0	0	0	0	0	0	0	0	0	0	0	0	0
otu4578	MG083350	95.1	Metazoa	Arthropoda	Insecta	Diptera	Fanniidae	Fannia	NA	NA	0	71	0	50	0	29	0	57	0	9	0	82	0	80	0	52	0	49	0	80	0	13	0	75	0	49	0	101	0	55	0	48	0	118	0	77	0	38	0
otu4500	JN288845	99.7	Metazoa	Arthropoda	Insecta	Hymenoptera	Chrysididae	Cleptes	Cleptes semiauratus	(Linnaeus, 1751)	0	0	0	0	0	0	0	0	0	0	0	0	0	0	0	0	0	0	0	0	0	0	0	0	0	0	0	0	0	0	0	0	0	0	0	0	0	0	0
otu4505	GMGRF2009-13	100	Metazoa	Arthropoda	Insecta	Diptera	Chironomidae	Pseudosmittia	NA	NA	0	0	0	0	0	0	0	0	0	0	0	0	0	0	0	0	0	0	0	0	0	0	0	0	0	0	0	0	0	0	0	0	0	0	0	0	0	0	5
otu4507	GBM043522-19	100	Metazoa	Arthropoda	Insecta	Hemiptera	Aleyrodidae	Trialeurodes	Trialeurodes vaporariorum	(Westwood, 1855)	0	0	0	0	0	0	0	0	0	0	0	0	0	0	0	0	0	0	0	0	0	0	0	0	0	0	0	0	0	0	0	0	0	0	0	0	0	0	0
otu4509	BC_ZSM_HYM_23011;BCHYM5955-15	98.1	Metazoa	Arthropoda	Insecta	Hymenoptera	Braconidae	Ontsira	Ontsira imperator	(Haliday, 1835)	0	0	0	0	0	0	0	0	0	0	0	0	0	0	0	0	0	0	0	0	0	0	0	0	0	0	0	0	0	0	0	0	0	0	0	0	0	0	0
otu4517	GBOL-223958954	100	Metazoa	Arthropoda	Insecta	Diptera	Cecidomyiidae		NA	NA	0	0	0	0	0	0	0	0	0	0	0	0	0	0	0	0	0	0	0	0	0	0	0	0	0	0	0	0	0	0	0	0	0	0	0	0	0	0	0
otu4534	GMGMV3558-20	100	Metazoa	Arthropoda	Insecta	Hymenoptera	Bethylidae	Epyris	Epyris niger	Westwood, 1832	0	0	0	0	0	0	0	0	0	0	0	0	0	0	0	0	0	0	0	0	0	0	0	0	0	0	0	0	0	0	0	0	0	0	0	0	0	0	0
otu4549	INRMA3985-21	85.7	Metazoa	Arthropoda	Insecta	Hymenoptera			NA	NA	0	0	0	0	0	0	0	0	0	0	0	0	0	0	0	0	0	0	0	0	0	0	0	0	0	0	0	0	0	0	0	0	0	0	0	0	0	0	0
otu4572	MSSCA2400-15	85.4	Metazoa	Arthropoda	Arachnida				NA	NA	0	0	0	0	0	0	0	0	0	0	0	0	0	0	0	0	0	0	0	0	0	0	0	0	0	0	0	0	0	0	0	0	0	0	0	0	0	0	0
otu4583	KR928402	92.4	Metazoa	Arthropoda	Insecta	Hymenoptera	Platygastridae		NA	NA	0	0	0	0	0	0	0	0	0	0	0	0	0	0	0	0	0	0	0	0	0	0	0	0	0	0	0	0	0	0	0	0	0	0	0	0	0	0	0
otu4713	OPPAQ1251-17	90.1	Metazoa	Arthropoda	Insecta	Hymenoptera	Diapriidae		NA	NA	0	0	0	0	0	0	0	0	0	0	0	0	0	0	0	0	0	0	0	0	0	0	0	0	0	0	0	0	0	0	0	0	0	0	0	0	0	0	0
otu4720	GMGMK1285-14	99.5	Metazoa	Arthropoda	Insecta	Diptera	Dolichopodidae	Chrysotus	Chrysotus femoratus	Zetterstedt, 1843	0	0	0	0	0	0	0	0	0	0	0	0	0	0	0	0	0	0	0	0	0	0	0	0	0	0	0	0	0	0	0	0	0	0	0	0	0	0	0
otu4732	GMGMU4412-20	99.3	Metazoa	Arthropoda	Insecta	Hymenoptera	Eulophidae	Aprostocetus	NA	NA	0	0	0	0	0	0	0	0	0	0	0	0	0	0	0	0	0	0	0	0	0	0	0	0	0	0	0	0	0	0	0	0	0	0	0	0	0	0	0
otu4734	LR812151	91.7	Metazoa	Arthropoda	Insecta	Hymenoptera	Ceraphronidae		NA	NA	0	0	0	0	0	0	0	0	0	0	0	0	0	0	0	0	0	0	0	0	0	0	0	0	0	0	0	0	0	0	0	0	0	0	0	0	0	0	0
otu4737	AMTPB420-15	99.5	Metazoa	Arthropoda	Insecta	Hymenoptera	Torymidae	Torymus	NA	NA	0	0	0	0	0	0	0	0	0	0	0	0	0	0	0	0	0	0	0	0	0	0	0	0	0	0	0	0	0	0	0	0	0	0	0	0	0	0	0
otu4748	CNGIN525-13	99.3	Metazoa	Arthropoda	Insecta	Hemiptera	Cicadellidae	Edwardsiana	Edwardsiana frustrator	(Edwards, 1908)	0	0	0	0	0	0	0	0	0	0	0	0	0	0	0	0	0	0	0	0	0	0	0	0	0	0	0	0	0	0	0	0	0	0	0	0	0	11	0
otu4752	MF748573	90.1	Metazoa	Arthropoda	Arachnida	Trombidiformes	Anystidae		NA	NA	0	0	0	0	0	0	0	0	0	0	0	0	0	0	0	0	0	0	0	0	0	0	0	0	0	0	0	0	0	0	0	0	0	0	0	0	0	0	0
otu4771	GBA15149-14	85.5	Metazoa	Arthropoda	Arachnida	Trombidiformes			NA	NA	0	0	0	0	0	0	0	0	0	2	0	0	0	0	0	0	0	0	0	0	0	0	0	0	0	0	0	0	0	0	0	0	0	0	0	0	0	0	0
otu4802	SMNS_Hym_Pte_002485	100	Metazoa	Arthropoda	Insecta	Hymenoptera	Pteromalidae		NA	NA	0	0	0	0	0	0	0	0	0	0	0	0	0	0	0	0	0	0	0	0	0	0	0	0	0	0	0	0	0	0	0	0	0	0	0	0	0	5	0
otu4823	ZFMK-TIS-2549590	99	Metazoa	Arthropoda	Insecta	Diptera	Cecidomyiidae		NA	NA	0	0	0	0	0	0	0	0	0	0	0	0	0	0	0	0	0	0	0	0	0	0	0	0	0	0	0	0	0	0	0	0	0	0	0	0	0	0	0
otu4824	SMNS_Hym_Pla_000300	97.7	Metazoa	Arthropoda	Insecta	Hymenoptera	Platygastridae		NA	NA	0	0	0	0	0	0	0	0	0	0	0	0	0	0	0	0	0	0	0	0	0	0	0	0	0	0	0	0	0	0	0	0	0	0	0	0	0	0	0
otu4850	SMTPP255-15	99.3	Metazoa	Arthropoda	Arachnida	Mesostigmata	Parasitidae		NA	NA	0	0	0	0	0	0	0	0	0	0	0	0	0	0	0	0	0	0	0	0	0	0	0	0	0	0	0	0	0	0	0	0	0	0	0	0	0	0	0
otu4870	FBAQU1217-12	100	Metazoa	Arthropoda	Insecta	Trichoptera	Leptoceridae	Oecetis	Oecetis testacea	(Curtis, 1834)	0	0	0	0	0	0	0	0	0	0	0	0	0	0	0	0	0	0	0	0	0	0	0	0	0	0	0	0	0	0	0	0	0	0	0	0	0	0	0
otu4873	EUBUG589-11	85.5	Metazoa	Arthropoda	Insecta	Hemiptera			NA	NA	0	0	0	0	0	0	0	0	0	0	0	0	0	0	0	0	0	0	0	0	0	0	0	0	0	0	0	0	0	0	0	0	0	0	0	0	0	0	0
otu4882	SMNS_Hym_Pte_001288	92.8	Metazoa	Arthropoda	Insecta	Hymenoptera	Perilampidae		NA	NA	0	0	0	0	0	0	0	0	0	0	0	0	0	0	0	0	0	0	0	0	0	0	0	0	0	0	0	0	0	0	0	0	0	0	0	0	0	0	0
otu4884	WWAMP1045-11	85.5	Metazoa	Arthropoda	Malacostraca	Amphipoda			NA	NA	0	0	0	0	0	0	0	0	0	0	0	0	0	0	0	0	0	0	0	0	0	0	0	0	0	0	0	0	0	0	0	0	0	0	0	0	0	0	0
otu4885	ZFMK-TIS-2549537	100	Metazoa	Arthropoda	Insecta	Diptera	Cecidomyiidae	Leptosyna	Leptosyna nervosa	(Winnertz, 1852)	0	0	0	0	0	0	0	0	0	2	0	0	0	0	0	0	0	0	0	0	0	0	0	0	0	0	0	0	0	0	0	0	0	0	0	0	0	0	0
otu4899	KM997895	85.9	Metazoa	Arthropoda	Insecta	Hymenoptera			NA	NA	0	0	0	0	0	0	0	0	0	0	0	0	0	0	0	0	0	0	0	0	0	0	0	0	0	0	0	0	0	0	0	0	0	0	0	0	0	0	0
otu4902	CNPKI1457-14	91.1	Metazoa	Arthropoda	Arachnida	Sarcoptiformes	Acaridae		NA	NA	0	0	0	0	0	0	0	0	0	0	0	0	0	0	0	0	0	0	0	0	0	0	0	0	0	0	0	0	0	0	0	0	0	0	0	0	0	0	0
otu4905	MF702855	99.7	Metazoa	Arthropoda	Insecta	Diptera	Cecidomyiidae		NA	NA	0	0	0	0	0	0	0	0	0	0	0	0	0	0	0	0	0	0	0	0	0	0	0	0	0	0	0	0	0	0	0	0	0	0	0	0	0	0	0
otu4934	GMGMU1987-20	99.7	Metazoa	Arthropoda	Insecta	Hymenoptera	Encyrtidae		NA	NA	0	0	0	0	0	0	0	0	0	0	0	0	0	0	0	0	0	0	0	0	0	0	0	0	0	0	0	0	0	0	0	0	0	0	0	0	0	0	0
otu4990	L0UT2052-14	88.5	Metazoa	Arthropoda	Insecta	Lepidoptera			NA	NA	0	0	0	0	0	0	0	0	0	0	0	0	0	0	0	0	0	0	0	0	0	0	0	0	0	0	0	0	0	0	0	0	0	0	0	0	0	0	0
otu5002	METEO378-19	99.7	Metazoa	Arthropoda	Insecta	Hymenoptera	Braconidae	Microctonus	NA	NA	0	0	0	0	0	0	0	0	0	0	0	0	0	0	0	0	0	0	0	0	0	5	0	0	0	0	0	0	0	0	0	0	0	0	0	0	0	0	0
otu5040	MG443252	100	Metazoa	Arthropoda	Insecta	Hymenoptera	Braconidae		NA	NA	0	0	0	0	0	0	0	0	0	0	0	0	0	0	0	0	0	0	0	0	0	0	0	0	0	0	0	0	0	0	0	0	0	0	0	0	0	0	0
otu5043	GMGMA921-14	99.5	Metazoa	Arthropoda	Insecta	Diptera	Dolichopodidae	Chrysotus	Chrysotus femoratus	Zetterstedt, 1843	0	0	0	0	0	0	0	0	0	0	0	0	0	0	0	0	0	0	0	0	0	0	0	0	0	0	0	0	0	0	0	0	0	0	0	0	0	0	0
otu5057	KR589320	99	Metazoa	Arthropoda	Insecta	Diptera	Cecidomyiidae		NA	NA	0	0	0	0	0	0	0	0	0	0	0	0	0	0	0	0	0	0	0	0	0	0	0	0	0	0	0	0	0	0	0	0	0	0	0	0	0	0	0
otu5054	GMGMK989-14	88.1	Metazoa	Arthropoda	Insecta	Coleoptera			NA	NA	0	0	0	0	0	0	0	0	0	0	0	0	0	0	0	0	0	0	0	0	0	0	0	0	0	0	0	0	0	0	0	0	0	0	0	0	0	0	0
otu5083	AGMPM028-18	100	Metazoa	Arthropoda	Insecta	Diptera	Cecidomyiidae	Peromyia	Peromyia borealis	(Felt, 1920)	0	0	0	0	0	0	0	0	0	0	0	0	0	0	0	0	0	0	0	0	0	0	0	0	0	0	0	0	0	0	0	0	0	0	0	0	0	0	0
otu5095	L0UT2052-14	92	Metazoa	Arthropoda	Insecta	Lepidoptera	Noctuidae		NA	NA	0	0	0	0	0	0	0	0	0	0	0	0	0	0	0	0	0	0	0	0	0	0	0	0	0	0	0	0	0	0	0	0	0	0	0	0	0	0	0
otu5104	CNCHA1292-11	95.5	Metazoa	Arthropoda	Insecta	Hemiptera	Pentatomidae	Rhacognathus	NA	NA	0	0	0	0	0	0	0	0	0	3	0	0	0	0	0	0	0	0	0	0	0	0	0	0	0	0	0	0	0	0	0	0	0	0	0	0	0	0	0
otu5122	KR355013	91.5	Metazoa	Arthropoda	Insecta	Hymenoptera	Scelionidae		NA	NA	0	0	0	0	0	0	0	0	0	0	0	0	0	0	0	0	0	0	0	0	0	0	0	0	0	0	0	0	0	0	0	0	0	0	0	0	0	0	0
otu5158	JQ805997	98	Metazoa	Arthropoda	Insecta	Diptera	Calliphoridae	Lucilia	Lucilia sp.		584	0	558	0	597	0	455	0	585	0	724	0	544	0	525	0	573	0	581	0	733	0	590	0	578	0	552	0	575	0	717	0	500	0	598	0	0	0	0
otu5192	CGBTA129-08	99.4	Metazoa	Arthropoda	Insecta	Hymenoptera	Braconidae	Leiophron	NA	NA	0	12	0	10	0	7	0	12	0	2	0	10	0	0	0	0	0	0	0	0	0	15	0	9	0	8	0	14	0	0	0	18	0	0	0	13	0	0	0
otu5212	KJ744475	87.2	Metazoa	Arthropoda	Arachnida	Araneae			NA	NA	0	0	0	0	0	0	0	0	0	0	0	0	0	0	0	0	0	0	0	0	0	0	0	0	0	0	0	0	0	0	0	0	0	0	0	0	0	0	5
otu5215	MSSCA004-15	90.4	Metazoa	Arthropoda	Arachnida	Sarcoptiformes	Achipteriidae		NA	NA	0	0	0	0	0	0	0	0	0	0	0	0	0	0	0	0	0	0	0	0	0	0	0	0	0	0	0	0	0	0	0	0	0	0	0	0	0	0	4
otu5225	CNKLH842-15	95.8	Metazoa	Arthropoda	Insecta	Hymenoptera	Diapriidae		NA	NA	0	0	0	0	0	0	0	0	0	0	0	0	0	0	0	0	0	0	0	0	0	0	0	0	0	0	0	0	0	0	0	0	0	0	0	0	0	0	0
otu5280	BIOUG05482-G05;GMGRC2275-13	98.4	Metazoa	Arthropoda	Insecta	Hymenoptera	Platygastridae		NA	NA	0	0	0	0	0	0	0	0	0	0	0	0	0	0	0	0	0	0	0	0	0	0	0	0	0	0	0	0	0	0	0	0	0	0	0	0	0	0	0
otu5287	MBION801-14	100	Metazoa	Arthropoda	Arachnida	Mesostigmata	Ameroseiidae	Ameroseius	NA	NA	0	0	0	0	0	0	0	0	0	0	0	0	0	0	0	0	0	0	0	0	0	0	0	0	0	0	0	0	0	0	0	0	0	0	0	0	0	0	0
otu5313	GMNWG2071-14	97.1	Metazoa	Arthropoda	Insecta	Hymenoptera	Pteromalidae	Miscogaster	NA	NA	0	0	0	0	0	0	0	0	0	0	0	0	0	0	0	0	0	0	0	0	0	0	0	0	0	0	0	0	0	0	0	0	0	0	0	0	0	0	0
otu5318	CNGAC452-15	99.5	Metazoa	Arthropoda	Insecta	Hemiptera	Aphididae	Sitobion	Sitobion fragariae	(F. Walker, 1848)	0	20	0	15	0	21	0	9	0	5	0	18	0	18	0	13	0	15	0	18	0	17	0	13	0	13	0	19	0	10	0	10	0	21	0	22	0	9	0
otu5319	L0UT2402-14	85.3	Metazoa	Arthropoda	Insecta	Lepidoptera			NA	NA	0	0	0	0	0	0	0	0	0	0	0	0	0	0	0	0	0	0	0	0	0	0	0	0	0	0	0	0	0	0	0	0	0	0	0	0	0	0	0
otu5351	GMBCD4984-18	90.4	Metazoa	Arthropoda	Diplopoda	Polyxenida			NA	NA	0	0	0	0	0	0	0	0	0	0	0	0	0	0	0	0	0	0	0	0	0	0	0	0	0	0	0	0	0	0	0	0	0	0	0	0	0	0	0
otu5350	CWBP438-20	88.5	Metazoa	Arthropoda	Insecta	Trichoptera			NA	NA	0	0	0	0	0	0	0	0	0	0	0	0	0	0	0	0	0	0	0	0	0	0	0	0	0	0	0	0	0	0	0	0	0	0	0	0	0	0	0
otu5422	GBMNC44232-20	99.3	Metazoa	Arthropoda	Insecta	Hymenoptera	Braconidae	Diaeretiella	Diaeretiella rapae	(Mc Intosh, 1855)	0	0	0	0	0	0	0	0	0	0	0	0	0	0	0	0	0	0	0	0	0	0	0	0	0	0	0	0	0	0	0	0	0	0	0	0	0	0	0
otu5492	MN354004	85.5	Metazoa	Arthropoda	Arachnida	Trombidiformes			NA	NA	0	0	0	0	0	0	0	0	0	0	0	0	0	0	0	0	0	0	0	0	0	0	0	0	0	0	0	0	0	0	0	0	0	0	0	0	0	0	0
otu5515	COLFH344-14	87.8	Metazoa	Arthropoda	Insecta	Coleoptera			NA	NA	0	0	0	0	0	0	0	0	0	0	0	0	0	0	0	0	0	0	0	0	0	0	0	0	0	0	0	0	0	0	0	0	0	0	0	0	0	0	0
otu5523	OPPFS942-17	100	Metazoa	Arthropoda	Insecta	Hymenoptera	Ceraphronidae		NA	NA	0	0	0	0	0	0	0	0	0	0	0	0	0	0	0	0	0	0	0	0	0	0	0	0	0	0	0	0	0	0	0	0	0	0	0	0	0	0	0
otu5591	SMNS_Hym_Pte_000124	85	Metazoa	Arthropoda	Insecta	Hymenoptera			NA	NA	0	0	0	0	0	0	0	0	0	0	0	0	0	0	0	0	0	0	0	0	0	0	0	0	0	0	0	0	0	0	0	0	0	0	0	0	0	0	0
otu5527	SMNS_Hym_Sce_000518	98.3	Metazoa	Arthropoda	Insecta	Hymenoptera	Scelionidae		NA	NA	0	0	0	0	0	0	0	0	0	0	0	0	0	0	0	0	0	0	0	0	0	0	0	0	0	0	0	0	0	0	0	0	0	0	0	0	0	0	0
otu5707	MH818532	99.7	Metazoa	Arthropoda	Hexa0uplia	Calanoida	Paracalanidae	Paracalanus	NA	NA	0	0	0	0	0	0	0	0	0	0	0	0	0	0	0	0	0	0	0	0	0	0	0	0	0	0	0	0	0	0	0	0	0	0	0	0	0	0	0
otu5754	BCISP1994-15	87.5	Metazoa	Arthropoda	Insecta	Coleoptera			NA	NA	0	0	0	0	0	0	0	0	0	0	0	0	0	0	0	0	0	0	0	0	0	0	0	0	0	0	0	0	0	0	0	0	0	0	0	0	0	0	0
otu5804	BIOUG08210-A12;GMGRG4822-13	100	Metazoa	Arthropoda	Insecta	Diptera	Syrphidae	Sphaerophoria	Sphaerophoria philanthus	(Meigen, 1822)	0	0	0	0	0	0	0	0	0	0	0	0	0	0	0	0	0	0	0	0	0	0	0	0	0	0	0	0	0	0	0	0	0	0	0	0	0	0	0
otu5838	WALPI374-15	95.1	Metazoa	Arthropoda	Insecta	Trichoptera			NA	NA	0	0	0	0	0	0	0	0	0	0	0	0	0	0	0	0	0	0	0	0	0	0	0	0	0	0	0	0	0	0	0	0	0	0	0	0	0	0	0
otu5881	MG347071	85.4	Metazoa	Arthropoda	Insecta				NA	NA	0	0	0	0	0	0	0	0	0	0	0	0	0	0	0	0	0	0	0	0	0	0	0	0	0	0	0	0	0	0	0	0	0	0	0	0	0	0	0
otu5889	GMGMQ3951-18	99.7	Metazoa	Arthropoda	Insecta	Hymenoptera	Figitidae	Chrestosema	NA	NA	0	0	0	0	0	0	0	0	0	0	0	0	0	0	0	0	0	0	0	0	0	0	0	0	0	0	0	0	0	0	0	0	0	0	0	0	0	0	0
otu5924	MT225427	87.2	Metazoa	Arthropoda	Arachnida	Sarcoptiformes			NA	NA	0	0	0	0	0	0	0	0	0	0	0	0	0	0	0	0	0	0	0	0	0	0	0	0	0	0	0	0	0	0	0	0	0	0	0	0	0	0	0
otu5927	OPPEO4255-17	99.7	Metazoa	Arthropoda	Insecta	Hymenoptera	Figitidae		NA	NA	0	0	0	0	0	0	0	0	0	0	0	0	0	0	0	0	0	0	0	0	0	0	0	0	0	0	0	0	0	0	0	0	0	0	0	0	0	0	0
otu5982	MH708335	98.1	Metazoa	Arthropoda	Insecta	Diptera	Anthomyiidae	Delia	NA	NA	5	57	0	59	0	38	4	57	0	23	0	85	7	89	4	74	0	43	0	82	5	29	0	53	0	58	5	97	5	55	0	58	8	104	0	90	0	0	0
otu5025	GBOL-224104530	99.1	Metazoa	Arthropoda	Insecta	Diptera	Empididae	Empis	Empis trigramma	Wiedemann, 1822	122	18	71	5	83	13	95	19	201	5	85	42	53	40	58	31	138	20	127	32	159	8	94	15	172	15	103	20	170	12	125	15	221	28	175	19	0	0	0
otu5052	ENTJR387-08	85.3	Metazoa	Arthropoda	Arachnida	Ixodida			NA	NA	0	0	0	0	0	0	0	0	0	0	0	5	0	0	0	0	0	0	0	0	0	0	0	0	0	0	0	0	0	0	0	0	0	0	0	0	0	0	0
otu5172	GBOL-224104552	99.2	Metazoa	Arthropoda	Insecta	Diptera	Cecidomyiidae		NA	NA	0	408	0	412	0	340	0	275	0	190	0	437	0	495	0	313	0	347	0	382	0	372	0	411	0	354	0	480	0	439	0	412	0	491	0	425	0	13	0
[truncated: 141 more columns]
